# Supplementary material for: Identifying potentially invasive non‐native marine and brackish water species for the Arabian Gulf and Sea of Oman
Source: Glob Chang Biol. 2020 Feb 4;26(4):2081–92. doi: 10.1111/gcb.14964 (PMC7154788; doi:10.1111/gcb.14964)
Supplement: Supplementary file 2 [file GCB-26-2081-s002.xlsx]

## Sheet: Assessment 1
				AS-ISK v2
			Taxon and Assessor details
			Category	Fishes and Lampreys (brackish)
			Taxon name	Belonesox belizanus
			Common name	top minnow
			Assessor	Laura Lee
			Risk screening context
			Reason and socio-economic benefits	Risk screening of potential horizon species for ROPME region.
			Risk Assessment Area	ROPME Sea Area
			Taxonomy	Domain: Eukaryota Kingdom: Metazoa Phylum: Chordata Subphylum: Vertebrata Class: Actinopterygii Order: Cyprinodontiformes Family: Poeciliidae Genus: Belonesox Species: Belonesox belizanus
			Native range	Mexico
			Introduced range	North America, Central America and Caribbean
			URL	https://www.cabi.org/ISC/datasheet/91274
				Response	Justification (references and/or other information)	Confidence
	A. Biogeography/Historical
	1. Domestication/Cultivation
	1	1.01	Has the taxon been the subject of domestication (or cultivation) for at least 20 generations?	Yes	Species is ornamental aquarium fish (cabi.org).	Very high
	2	1.02	Is the taxon harvested in the wild and likely to be sold or used in its live form?	Yes	See Q1.	Very high
	3	1.03	Does the taxon have invasive races, varieties, sub-taxa or congeners?	Yes	Species is invasive in Floria - indigenous poeciliid and cyprinodontoid fishes were less abundant in water bodies invaded by B. belizanus in comparison with uninvaded water bodies (cabi.org).	Very high
	2. Climate, distribution and introduction risk
	4	2.01	How similar are the climatic conditions of the Risk Assessment (RA) area and the taxon's native range?	High	Species native range is in Mexico, Central America and Caribean which has Kopper-Geiger climate classification:Bwh, Bsh, Bsk, Cwa, Cwb, Dfb, Af, Am, Cfa. ROPME region is Bwh mainly with some Bsh. (Peel et al., 2007).	High
	5	2.02	What is the quality of the climate matching data?	High	Data is land and not marine.	Low
	6	2.03	Is the taxon already present outside of captivity in the RA area?	No	No record.	High
	7	2.04	How many potential vectors could the taxon use to enter in the RA area?	>1	Excape from aquaria or intentional release (cabi.org).	Very high
	8	2.05	Is the taxon currently found in close proximity to, and likely to enter into, the RA area in the near future (e.g. unintentional and intentional introductions)?	No	Species present in USA only (cabi.org).	Very high
	3. Invasive elsewhere
	9	3.01	Has the taxon become naturalised (established viable populations) outside its native range?	Yes	Introduced to Florida and Texas (cabi.org).	Very high
	10	3.02	In the taxon's introduced range, are there known adverse impacts to wild stocks or commercial taxa?	Yes	B. belizanus is a piscivore that has been reported to reduce populations of Gambusia holbrooki and other native poeciliid and cyprinodontoid populations, and well as decapod crustaceans (Belshe 1961; Greenwood 2012; Harms and Turingan, 2012; Texas State University 2014).	Very high
	11	3.03	In the taxon's introduced range, are there known adverse impacts to aquaculture?	No	Species not used in aquaculture.	Very high
	12	3.04	In the taxon's introduced range, are there known adverse impacts to ecosystem services?	Yes	Negative environmental impacts of introduced populations of B. belizanus include the predation of native fishes, with research conducted in Florida concluding that indigenous poeciliid and cyprinodontoid fishes were less abundant in water bodies invaded by B. belizanus in comparison with uninvaded water bodies. B. belizanus also competes for food resources with native piscivores such as Micropter…	Very high
	13	3.05	In the taxon's introduced range, are there known adverse socio-economic impacts?	Yes	B. belizanus seriously impairs the natural control of mosquitoes in southern Florida by preying on Gambusia sp. and other native poeciliids and cyprinodontoid fishes that would otherwise eat mosquito larvae and pupae (Belshe, 1961; Greenwood, 2012; Texas State University, 2014).	Medium
	B. Biology/Ecology
	4. Undesirable (or persistence) traits
	14	4.01	Is it likely that the taxon will be poisonous or pose other risks to human health?	No	None documented.	High
	15	4.02	Is it likely that the taxon will smother one or more native taxa (that are not threatened or protected)?	Yes	B. belizanus competes for food resources with native piscivores such as Micropterus salmoides (largemouth bass) and Lepomis gulosus (warmouth) in the USA (cabi.org).	Medium
	16	4.03	Are there any threatened or protected taxa that the non-native taxon would parasitise in the RA area?	Yes	Species is piscivirous so has potential to consume threatened species in ROPME, although it is unknown what species are threatened.	Medium
	17	4.04	Is the taxon adaptable in terms of climatic and other environmental conditions, thus enhancing its potential persistence if it has invaded or could invade the RA area?	Yes	Species is present across a range of climates (see Q4).	Very high
	18	4.05	Is the taxon likely to disrupt food-web structure/function in aquatic ecosystems if it has invaded or is likely to invade the RA area?	Yes	Negative environmental impacts of introduced populations of B. belizanus include the predation of native fishes, with research conducted in Florida concluding that indigenous poeciliid and cyprinodontoid fishes were less abundant in water bodies invaded by B. belizanus in comparison with uninvaded water bodies (cabi.org).	Very high
	19	4.06	Is the taxon likely to exert adverse impacts on ecosystem services in the RA area?	Yes	Species not used in aquaculture but could disrupt fisheries if accidentally introduced due to its aggressive piscivorous nature (cabi.org).	Medium
	20	4.07	Is it likely that the taxon will host, and/or act as a vector for, recognised pests and infectious agents that are endemic in the RA area?	Yes	Species is known to be host for range of parasites outside of ROPME so potential is there: Garrido-Olvera et al. (2012) found that poeciliids in Mexico, including B. belizanus, were host to 22 observed helminthes, including platyhelminthes, acanthocephalans, nematodes and hirudineans. B. belizanus has been found to host the parasites Ascocotyle leighi (Trematoda) (Hoffman, 1967) and Salsuginus ne…	High
	21	4.08	Is it likely that the taxon will host, and/or act as a vector for, recognised pests and infectious agents that are absent from (novel to) the RA area?	Yes	see Q20.	Very high
	22	4.09	Is it likely that the taxon will achieve a body size that will make it more likely to be released from captivity?	No	Species is small bodied growing up to 150mm in body length (cabi.org).	Very high
	23	4.1	Is the taxon capable of sustaining itself in a range of water velocity conditions (e.g. versatile in habitat use)?	Yes	Species is present in estuarines, lagoons, ponds, lakes, channels and marine regions therefore spanning a range of water velocities (cabi.org).	Very high
	24	4.11	Is it likely that the taxon's mode of existence (e.g. excretion of by-products) or behaviours (e.g. feeding) will reduce habitat quality for native taxa?	No	Species is piscivorous and does not directly affect water quality of habitat (cabi.org)	High
	25	4.12	Is the taxon likely to maintain a viable population even when present in low densities (or persisting in adverse conditions by way of a dormant form)?	Yes	Kerfoot et al. (2011) detailed five datasets of B. belizanus collections from research conducted in southern Florida. Although B. belizanus occurs in many different habitats there, the species has remained at relatively low, but variable densities (Trexler et al., 2000). For example, one dataset of 10 annual collections (1m2 throw traps) yielded only 11 specimens in total.	Very high
	5. Resource exploitation
	26	5.01	Is the taxon likely to consume threatened or protected native taxa in the RA area?	Yes	Species is piscivorous and therefore likely to consume a range of prey. It is unknown what species are threatened in ROPME but potential is there.	Low
	27	5.02	Is the taxon likely to sequester food resources (including nutrients) to the detriment of native taxa in the RA area?	Yes	B. belizanus is piscivorous (Hensley and Courtenay, 1980; Turner and Snelson, 1984; Robins, 2014). Dietary analysis of field-caught B. belizanus in Dade County, Florida, indicated that surface-dwelling poeciliids including Gambusia sp., Poecilia sp. and B. belizanus were the most common food items in introduced populations (Turner and Snelson 1984). Neonates are able to feed on new-born guppies (…	Medium
	6. Reproduction
	28	6.01	Is the taxon likely to exhibit parental care and/or to reduce age-at-maturity in response to environmental conditions?	No	This effect has not been studied in B.belizanus.	Low
	29	6.02	Is the taxon likely to produce viable gametes or propagules (in the RA area)?	Yes	Climate classification in native range overlaps with ROPME (See Q4).	High
	30	6.03	Is the taxon likely to hybridise naturally with native taxa?	No	No natural hybridisation documented.	High
	31	6.04	Is the taxon likely to be hermaphroditic or to display asexual reproduction?	No	Species is dioecious and sexual (cabi.org).	Very high
	32	6.05	Is the taxon dependent on the presence of another taxon (or specific habitat features) to complete its life cycle?	No	Does not require another taxon or specific habitat structures in any life stage (cabi.org).	Very high
	33	6.06	Is the taxon known (or likely) to produce a large number of propagules or offspring within a short time span (e.g. <1 year)?	Yes	Turner and Snelson (1984) found that the average brood size was approximately 99 embryos. Mean interbrood interval of females was 42 days in the laboratory (Turner and Snelson, 1984). In naturalized populations in Dade County, reproduction occurred all year.	Very high
	34	6.07	How many time units (days, months, years) does the taxon require to reach the age-at-first-reproduction? [In the Justification field, indicate the relevant time unit being used.]	9	B. belizanus is fast growing and may become reproductively mature within 6 to 12 months (Robins, 2014).	High
	7. Dispersal mechanisms
	35	7.01	How many potential internal vectors/pathways could the taxon use to disperse within the RA area (with suitable habitats nearby)?	>1	Escape from pet/aquaria trade or intentional release.	Very high
	36	7.02	Will any of these vectors/pathways bring the taxon in close proximity to one or more protected areas (e.g. MCZ, MPA, SSSI)?	Yes	B. belizanus has good dispersal ability and can spread along rivers and canals. The euryhalinity of B. belizanus would greatly aid the species to disperse naturally. The ability of this species to spread via saline environments has been referred to as using 'saline bridges,' and was proposed as a possible mechanism to help explain the wide spread of Sander lucioperca through Europe (Brown et al.,…	Medium
	37	7.03	Does the taxon have a means of actively attaching itself to hard substrata (e.g. ship hulls, pilings, buoys) such that it enhances the likelihood of dispersal?	No	No suckers.	Very high
	38	7.04	Is natural dispersal of the taxon likely to occur as eggs (for animals) or as propagules (for plants: seeds, spores) in the RA area?	No	B. belizanus is ovoviviparous and fertilization is internal (cabi.org).	Very high
	39	7.05	Is natural dispersal of the taxon likely to occur as larvae/juveniles (for animals) or as fragments/seedlings (for plants) in the RA area?	Yes	Species is present in the surface of flowing waters so there is potential for natural dispersal in water column (cabi.org). Kerfoot (2012) suggested that juvenile B. belizanus exhibit greater environmental tolerances and may therefore be equipped with the physiological flexibility to exercise greater habitat choice than adult fish. This physiological flexibility may allow juveniles to disperse to…	High
	40	7.06	Are older life stages of the taxon likely to migrate in the RA area for reproduction?	No	No evidence of migration during reproduction.	Medium
	41	7.07	Are propagules or eggs of the taxon likely to be dispersed in the RA area by other animals?	No	See Q38.	Very high
	42	7.08	Is dispersal of the taxon along any of the vectors/pathways mentioned in the previous seven questions (7.01–7.07; i.e. both unintentional or intentional) likely to be rapid?	Yes	Intentional release likely to be rapid.	High
	43	7.09	Is dispersal of the taxon density dependent?	No	Kerfoot (2012) suggested that juvenile B. belizanus exhibit greater environmental tolerances and may therefore be equipped with the physiological flexibility to exercise greater habitat choice than adult fish. This physiological flexibility may allow juveniles to disperse to a greater range of habitats than adult fish and thus reduce potential intraspecific competition with adults for limited foo…	Low
	8. Tolerance attributes
	44	8.01	Is the taxon able to withstand being out of water for extended periods (e.g. minimum of one or more hours) at some stage of its life cycle?	No	Requires aquatic environment to survive.	Very high
	45	8.02	Is the taxon tolerant of a wide range of water quality conditions relevant to that taxon? [In the Justification field, indicate the relevant water quality variable(s) being considered.]	Yes	It is also noted to occur in hypoxic environments, such as anthropogenically-modified canals overgrown with aquatic and/or emergent vegetation (Froese and Pauly, 2014; Robins, 2014). For example, Connaly (1968) reported that B. belizanus has been found in aquatic habitats completely covered with algae.	Very high
	46	8.03	Can the taxon be controlled or eradicated in the wild with chemical, biological, or other agents/means?	No	No attempt of control/eradication yet.	Low
	47	8.04	Is the taxon likely to tolerate or benefit from environmental/human disturbance?	Yes	See Q45.	High
	48	8.05	Is the taxon able to tolerate salinity levels that are higher or lower than those found in its usual environment?	Yes	B. belizanus is euryhaline and populations may occur and reproduce at salinities ranging from zero to at least 35 ppt (Turner and Snelson, 1984). B. belizanus will live indefinitely in sea water and survives salinities of 40-50 ppt for limited periods (Belshe, 1961).	High
	49	8.06	Are there effective natural enemies (predators) of the taxon present in the RA area?	Yes	Species has wide range of potential predators. B. belizanus may be eaten by predatory fishes, piscivorous reptiles and aquatic invertebrates, and is particularly susceptible to predation by wading birds (Robins, 2014).	High
	C. Climate change
	9. Climate change
	50	9.01	Under the predicted future climatic conditions, are the risks of entry into the RA area posed by the taxon likely to increase, decrease or not change?	No change	Pathway vectors include intentional or accidental release from aquaria. This is not affected by climate.	Very high
	51	9.02	Under the predicted future climatic conditions, are the risks of establishment posed by the taxon likely to increase, decrease or not change?	Decrease	Current sst range from 13-35C and salinty from 36.5-70ppt (Cefas report for ROPME sea area). Predicted sst increases of up to 4.37C by 2099 and salinity increases of 1% (Cefas report for ROPME sea area). Species optimal conitions are: temperature = 24 to 29C and salinity = 0 to 40ppt, with harmful conditions occuring from 40ppt. Under current and predicted salinity changes it is unlikely species …	High
	52	9.03	Under the predicted future climatic conditions, are the risks of dispersal within the RA area posed by the taxon likely to increase, decrease or not change?	No change	Dispersal occurs passively or intentionally during larval and adult stage (cabi.org). No research on effect of climate on species dispersal.	Low
	53	9.04	Under the predicted future climatic conditions, what is the likely magnitude of future potential impacts on biodiversity and/or ecological integrity/status?	Lower	Species unlikely to tolerate hypersalinity of future ROPME conditions well (see Q51).	High
	54	9.05	Under the predicted future climatic conditions, what is the likely magnitude of future potential impacts on ecosystem structure and/or function?	Lower	See Q53.	High
	55	9.06	Under the predicted future climatic conditions, what is the likely magnitude of future potential impacts on ecosystem services/socio-economic factors?	No change	Species impact on socio-economic factors is positve via pet trade and public aquaria. This will be unaffected by climate change as species is kept in captivity.	High
			Statistics
			Scores
			BRA	40
			BRA Outcome	High
			BRA+CCA	34
			BRA+CCA Outcome	High
			Score partition
			A. Biogeography/Historical	19
			1. Domestication/Cultivation	4
			2. Climate, distribution and introduction risk	1
			3. Invasive elsewhere	14
			B. Biology/Ecology	21
			4. Undesirable (or persistence) traits	9
			5. Resource exploitation	7
			6. Reproduction	0
			7. Dispersal mechanisms	0
			8. Tolerance attributes	5
			C. Climate change	-6
			9. Climate change	-6
			Answered questions
			Total	55
			A. Biogeography/Historical	13
			1. Domestication/Cultivation	3
			2. Climate, distribution and introduction risk	5
			3. Invasive elsewhere	5
			B. Biology/Ecology	36
			4. Undesirable (or persistence) traits	12
			5. Resource exploitation	2
			6. Reproduction	7
			7. Dispersal mechanisms	9
			8. Tolerance attributes	6
			C. Climate change	6
			9. Climate change	6
			Sectors affected
			Commercial	14
			Environmental	8
			Species or population nuisance traits	16
			Thresholds
			BRA	30.5
			BRA+CCA	22.5
			Confidence
			BRA+CCA	0.777273
			BRA	0.785714
			CCA	0.708333
			Date and Time
			Date and Time	2018-11-08 16:02:13

## Sheet: Assessment 2
				AS-ISK v2
			Taxon and Assessor details
			Category	Fishes and Lampreys (brackish)
			Taxon name	Clupeonella cultriventris
			Common name	Black and Caspian Sea sprat
			Assessor	Stacey A. Clarke
			Risk screening context
			Reason and socio-economic benefits	Requirement to identify and risk screen potential horizon species under ROPME convention
			Risk Assessment Area	ROPME Sea Area
			Taxonomy	Kingdom: Animalia, Phylum: Chordata, Class: Actinopterygii, Order: Clupeiformes, Family: Clupeidae, Subfamily: Clupeinae, Genus: Clupeonella, Species: C. cultriventris
			Native range	It is found in the Black Sea and Sea of Azov and rivers of its basins: Danube, Dnister, Dnipro (Ukraine), Southern Bug, Don, Kuban. Also found in Lake Palaeostomi (Bulgaria) and in Bay of Feodosiya (Romania), also Lake Apolyont (Turkey).
			Introduced range	It has been recorded in the Pripyat River basin, Belarus in 1986 (Semenchenko 2009). In Russia, Clupeonella cultriventris was reported in the Rybinsk Reservoir in 1994 (Khalko 2007). It has populated the lower reaches of the Kama River in 1963-1966 (Mordukhai-Boltovskoi 1979). It had been first recorded in the 1950s in the Kuybyshev Reservoir in the late 1950s and had naturalized by the mid-1960s…
			URL	https://nas.er.usgs.gov/queries/greatlakes/FactSheet.aspx?SpeciesID=41&Potential=Y&Type=2&HUCNumber=DGreatLakes
				Response	Justification (references and/or other information)	Confidence
	A. Biogeography/Historical
	1. Domestication/Cultivation
	1	1.01	Has the taxon been the subject of domestication (or cultivation) for at least 20 generations?	No	Known to be a species fished commercially in native range, but not cultured (Cabi)	High
	2	1.02	Is the taxon harvested in the wild and likely to be sold or used in its live form?	Yes	C. cultriventris is an important commercial fish in the Azov, Black and Caspian seas (Aseinova, 2003). They are eaten fresh, salted, smoked, or tinned. In the former USSR they were an important part of the diet (Svetovidov, 1964). Cabi	Very high
	3	1.03	Does the taxon have invasive races, varieties, sub-taxa or congeners?	Yes	It does, however, whether spread by human means or naturally is debated for some introductions. It has been recorded in the Pripyat River basin, Belarus in 1986 (Semenchenko 2009). In Russia, Clupeonella cultriventris was reported in the Rybinsk Reservoir in 1994 (Khalko 2007). It has populated the lower reaches of the Kama River in 1963-1966 (Mordukhai-Boltovskoi 1979). It had been first recorde…	High
	2. Climate, distribution and introduction risk
	4	2.01	How similar are the climatic conditions of the Risk Assessment (RA) area and the taxon's native range?	Low	Native range Koppen-Geiger climate types include: Dfa, Dfb, Cfa, Cfb, Csa, BSk and possible BWk, BSh, BWh in Iran. Inroduced range includes in addition: Dwc, Dfc. ROPME region primarily BWh with BSh, so depends on where exactly in Iran species is found as to matching of climate.	Medium
	5	2.02	What is the quality of the climate matching data?	Medium	Although used Koppen-Geiger climate matching from Peel et al 2007, updated world Koppen-Geiger climate map, uncertainty of where in Iran found affects ability to be certain on strength of match.	High
	6	2.03	Is the taxon already present outside of captivity in the RA area?	No	No records of species being found in ROPME region. Iran records are for Caspian Sea and freshwater ecosystems linked to here.	Medium
	7	2.04	How many potential vectors could the taxon use to enter in the RA area?	>1	Current spread: around Black, Caspian and related water bodies by both natural movement, use of man-made waterways especially reservoir systems, and via ballast water (although unclear how survivability affected by ballast). Cabi.	High
	8	2.05	Is the taxon currently found in close proximity to, and likely to enter into, the RA area in the near future (e.g. unintentional and intentional introductions)?	Yes	Species present in Black and Caspian Sea and Med Sea. All have either freshwaster systems that connect through to ROPME region via Iraq and Iran, or are potential routes of entry via shipping via Red Sea/Suez Canal routes.	Medium
	3. Invasive elsewhere
	9	3.01	Has the taxon become naturalised (established viable populations) outside its native range?	Yes	It had been first recorded in the 1950s in the Kuybyshev Reservoir in the late 1950s and had naturalized by the mid-1960s (Slynko et al. 2002). After the late 1980s, Clupeonella cultriventris completely colonized the Uglich and Ivan’kov reservoirs of the Volga River within the span of 12 years. Ref: https://nas.er.usgs.gov/queries/greatlakes/FactSheet.aspx?SpeciesID=41&Potential=Y&Type=2&HUCNumbe…	Very high
	10	3.02	In the taxon's introduced range, are there known adverse impacts to wild stocks or commercial taxa?	Yes	In locations where Clupeonella cultriventris is very abundant, its diet is similar to the diets of native species, with a feeding similarity index greater than 50% (Kiyashko et al. 2007). On the other hand, where this species is less numerous, its feeding similarity with native species is less than 40%. It may therefore compete with planktivorous fish for zooplankton. https://nas.er.usgs.gov/quer…	Medium
	11	3.03	In the taxon's introduced range, are there known adverse impacts to aquaculture?	No	None known - often only impact suggested is competition with similar wild fish species.	High
	12	3.04	In the taxon's introduced range, are there known adverse impacts to ecosystem services?	Yes	Unclear, but potential if depelte food fish through competition and are not used as food themselves.	Medium
	13	3.05	In the taxon's introduced range, are there known adverse socio-economic impacts?	No	It has not been reported that Clupeonella cultriventris poses a threat to human health or water quality. There is no evidence that this species negatively impacts infrastructure, economic sectors, recreational activities and associated tourism, or the aesthetic appeal of the areas it inhabits. Ref: https://nas.er.usgs.gov/queries/greatlakes/FactSheet.aspx?SpeciesID=41&Potential=Y&Type=2&HUCNumber…	High
	B. Biology/Ecology
	4. Undesirable (or persistence) traits
	14	4.01	Is it likely that the taxon will be poisonous or pose other risks to human health?	No	Is eaten in native range and see Q13	Very high
	15	4.02	Is it likely that the taxon will smother one or more native taxa (that are not threatened or protected)?	No	No known impacts of smoothering, only competiiton for food with similar species.	Medium
	16	4.03	Are there any threatened or protected taxa that the non-native taxon would parasitise in the RA area?	No	Is predatory on plankton, so would depend on if reached numbers sufficient to affect productivity of baby fish/eggs and other organisms in plankton community. Ref: https://nas.er.usgs.gov/queries/greatlakes/FactSheet.aspx?SpeciesID=41&Potential=Y&Type=2&HUCNumber=DGreatLakes	Medium
	17	4.04	Is the taxon adaptable in terms of climatic and other environmental conditions, thus enhancing its potential persistence if it has invaded or could invade the RA area?	Yes	It is adaptable, however, not necesarily to conditions in RA area. It inhabits coastal areas that are shallower than 50 – 70 m (Fazli and Besharat 1998) and freshwater riverine and lake ecossytems. It is considered oxyphilic (likes high oxygen concentrations). This eurythermal (can tolerate wide fluctuations in temp that occur naturally in native range) fish occurs in waters with temperatures of …	Medium
	18	4.05	Is the taxon likely to disrupt food-web structure/function in aquatic ecosystems if it has invaded or is likely to invade the RA area?	Yes	In locations where Clupeonella cultriventris is very abundant, its diet is similar to the diets of native species, with a feeding similarity index greater than 50% (Kiyashko et al. 2007). Therefore a competitor for food and thus could alter food web systems.	Medium
	19	4.06	Is the taxon likely to exert adverse impacts on ecosystem services in the RA area?	No	No evidence that species affects ecosystem services, unless competes with other fish for food that are used in fishing industry.	Medium
	20	4.07	Is it likely that the taxon will host, and/or act as a vector for, recognised pests and infectious agents that are endemic in the RA area?	No	No evidence that it hosts diseases or other organisms that could be present in RA area. No evidence dangerous to human health or other species in this way.	High
	21	4.08	Is it likely that the taxon will host, and/or act as a vector for, recognised pests and infectious agents that are absent from (novel to) the RA area?	No	See Q20	High
	22	4.09	Is it likely that the taxon will achieve a body size that will make it more likely to be released from captivity?	No	A typical size is 10 cm (maximum 15 cm) - Whitehead, P.J.P., 1985. FAO Species Catalogue. Vol. 7. Clupeoid fishes of the world (suborder Clupeoidei). An annotated and illustrated catalogue of the herrings, sardines, pilchards, sprats, shads, anchovies and wolf-herrings. FAO Fish. Synop. 125(7/1):1-303. Rome: FAO.	High
	23	4.1	Is the taxon capable of sustaining itself in a range of water velocity conditions (e.g. versatile in habitat use)?	Yes	Known to live in rivers, lakes, dams and the coastal marine environment including estuaries. Therefore, lives acorss a wide range of flowing and still waters. Whitehead, P.J.P., 1985. FAO Species Catalogue. Vol. 7. Clupeoid fishes of the world (suborder Clupeoidei). An annotated and illustrated catalogue of the herrings, sardines, pilchards, sprats, shads, anchovies and wolf-herrings. FAO Fish. S…	Very high
	24	4.11	Is it likely that the taxon's mode of existence (e.g. excretion of by-products) or behaviours (e.g. feeding) will reduce habitat quality for native taxa?	No	No evidence to suggest lifestyle will affect habitat for other species.	Medium
	25	4.12	Is the taxon likely to maintain a viable population even when present in low densities (or persisting in adverse conditions by way of a dormant form)?	No	No evidence. Shoaling fish that spawn in shoals and although each fish can lay up to 20,000 plus eggs, survival only 0.200-0.218/year and only mature at 1-2 years. REF: https://nas.er.usgs.gov/queries/greatlakes/FactSheet.aspx?SpeciesID=41&Potential=Y&Type=2&HUCNumber=DGreatLakes	Low
	5. Resource exploitation
	26	5.01	Is the taxon likely to consume threatened or protected native taxa in the RA area?	No	Unknown, however, do feed on zooplankton so depends if any protected species have a lifecycle invovling a planktonic stage.	Low
	27	5.02	Is the taxon likely to sequester food resources (including nutrients) to the detriment of native taxa in the RA area?	Yes	Potentially - The dominance of this species in the reservoirs of the Volga River may have suppressed native fish populations (Mordukhai-Boltovskoi 1979b, Ricciardi and Rasmussen 1998). In locations where Clupeonella cultriventris is very abundant, its diet is similar to the diets of native species, with a feeding similarity index greater than 50% (Kiyashko et al. 2007). On the other hand, where t…	High
	6. Reproduction
	28	6.01	Is the taxon likely to exhibit parental care and/or to reduce age-at-maturity in response to environmental conditions?	No	Species is a group spawner that migrates primarily to fresh/brackish water to spawn. Release planktonic eggs, no parental care. (Fishbase)	Very high
	29	6.02	Is the taxon likely to produce viable gametes or propagules (in the RA area)?	No	Climate preferred for reproduction: temperatures of 10-25°C (Fazli et al. 2007, Karimzadeh et al. 2010, Kiyashko et al. 2006); The biggest concentrations are recorded in zones with salinity ranging from 3 to 7‰; The best survival of embryos and larvae is restricted to temperature ranges of 14-19°C. Eggs and larvae are found at comparatively wide salinity range (0.02 - 15‰) (Aseinova, 1989, 1992).…	High
	30	6.03	Is the taxon likely to hybridise naturally with native taxa?	No	No evidence of hybridaisation known	Medium
	31	6.04	Is the taxon likely to be hermaphroditic or to display asexual reproduction?	No	Seem to have distinct male and female fish including different growth rates (Cabi)	Medium
	32	6.05	Is the taxon dependent on the presence of another taxon (or specific habitat features) to complete its life cycle?	Yes	Species is semi-anadromous (most individuals migrate to salt water to mature, fresh water to spawn, but some remain freshwater whole life) therefore require both salt and freshwater to complete lifecycle. (Fishbase, Cabi)	Very high
	33	6.06	Is the taxon known (or likely) to produce a large number of propagules or offspring within a short time span (e.g. <1 year)?	Yes	An inidivdual fish once mature can lay between 5000-22000 eggs and potentially up to 60,000. Depending on the water temperature hatching occurs 27-30 hours after spawning. Spawn generally once a year mainly in april/May in native range. (FishBase, Cabi).	Very high
	34	6.07	How many time units (days, months, years) does the taxon require to reach the age-at-first-reproduction? [In the Justification field, indicate the relevant time unit being used.]	1	1 year minmum age for reproduciton, common by 2 years. (Fishbase, Cabi)	High
	7. Dispersal mechanisms
	35	7.01	How many potential internal vectors/pathways could the taxon use to disperse within the RA area (with suitable habitats nearby)?	One	Natural dispersal once introduced. Main introduced route other than via natural dispersal is via ballast water, but unlikely to spread locally by this in region.	Medium
	36	7.02	Will any of these vectors/pathways bring the taxon in close proximity to one or more protected areas (e.g. MCZ, MPA, SSSI)?	Yes	Potentailly as many MPA's in coastal regions where ports also located and where available, fresh water riverine systems.	Medium
	37	7.03	Does the taxon have a means of actively attaching itself to hard substrata (e.g. ship hulls, pilings, buoys) such that it enhances the likelihood of dispersal?	No	No way to attach, not known to spread via fouling.	Very high
	38	7.04	Is natural dispersal of the taxon likely to occur as eggs (for animals) or as propagules (for plants: seeds, spores) in the RA area?	Yes	IF able to spawn due to harsh environment spread could occur via water currents as eggs pelagic, however mainly spawn in fresh water so would need to be brought into brackish water by river current and survive salinity changes. They have globual of oil that enables them to float until hatch. (Cabi)	Medium
	39	7.05	Is natural dispersal of the taxon likely to occur as larvae/juveniles (for animals) or as fragments/seedlings (for plants) in the RA area?	Yes	As per Q38, IF reproduction successful then larvae are free moving planktonic larvae so could drift in water currents or actively swim. (Cabi)	Medium
	40	7.06	Are older life stages of the taxon likely to migrate in the RA area for reproduction?	Yes	Species is migratory, being semi-anadromous, migrating to marine/brackish waters to grow and freshwater to spawn (FishBase)	High
	41	7.07	Are propagules or eggs of the taxon likely to be dispersed in the RA area by other animals?	No	Eggs and larvae are planktonic, not sticky so won't adhere to other organisms. More likely to be eaten than dispersed.	Very high
	42	7.08	Is dispersal of the taxon along any of the vectors/pathways mentioned in the previous seven questions (7.01–7.07; i.e. both unintentional or intentional) likely to be rapid?	Yes	Dispersal of adults rapid as can be mature at a year old so may have undergone pelagic movement in water currents, active swimming and movement from fresh to salt to fresh water within a year.	High
	43	7.09	Is dispersal of the taxon density dependent?	No	No evidence to suggest this is the case.	Medium
	8. Tolerance attributes
	44	8.01	Is the taxon able to withstand being out of water for extended periods (e.g. minimum of one or more hours) at some stage of its life cycle?	No	Not known to be able to as all life stages get oxygen from water. https://nas.er.usgs.gov/queries/greatlakes/FactSheet.aspx?SpeciesID=41&Potential=Y&Type=2&HUCNumber=DGreatLakes	High
	45	8.02	Is the taxon tolerant of a wide range of water quality conditions relevant to that taxon? [In the Justification field, indicate the relevant water quality variable(s) being considered.]	Yes	Have spread via human altered riverine systems including reservoirs (https://nas.er.usgs.gov/queries/greatlakes/FactSheet.aspx?SpeciesID=41&Potential=Y&Type=2&HUCNumber=DGreatLakes). Can spread via ballast water, which will contain chemicals, however survival of eggs and young limited (Cabi). They are considered oxyphilic (can adapt to flucuating oxygen concentrations, but prefer lower water temp…	Medium
	46	8.03	Can the taxon be controlled or eradicated in the wild with chemical, biological, or other agents/means?	Yes	Not without other environmental impacts such as use of highly toxic chemicals or control using another invasive species Mnemiopsis leidyi (a severe competitor to plankton-feeding fish). Since the 1980s an abundance of Mnemiopsis leidyi in the Black and Azov seas and later the Caspian Sea led to a sharp decline in stocks in the Black and Asov seas (Aseinova, 1989, 1992; Zaitsev et al., 1997).	Low
	47	8.04	Is the taxon likely to tolerate or benefit from environmental/human disturbance?	Yes	Clupeonella cultriventris occurs in the deltas and lagoons of the Dniester, Danube, Dnieper, Don, Kuban, Volga, and Ural rivers, and its expansion into these regions has been attributed to the construction of reservoirs (Kiyashko et al. 2006).	High
	48	8.05	Is the taxon able to tolerate salinity levels that are higher or lower than those found in its usual environment?	Yes	Freshwater and brackish species, with tollerance of marine water up to 36ppt salinity. https://nas.er.usgs.gov/queries/greatlakes/FactSheet.aspx?SpeciesID=41&Potential=Y&Type=2&HUCNumber=DGreatLakes	High
	49	8.06	Are there effective natural enemies (predators) of the taxon present in the RA area?	Yes	Eaten in native and introduced ranges by salmonids and sturgeon. Sturgeon are farmed in freshwater in ROPME region, however not known to be present in wild and are non-native in own right. In theory any piscivorous fish would eat them.	Medium
	C. Climate change
	9. Climate change
	50	9.01	Under the predicted future climatic conditions, are the risks of entry into the RA area posed by the taxon likely to increase, decrease or not change?	Decrease	Climate preferred for reproduction: temperatures of 10-25°C (Fazli et al. 2007, Karimzadeh et al. 2010, Kiyashko et al. 2006); The biggest concentrations are recorded in zones with salinity ranging from 3 to 7‰; The best survival of embryos and larvae is restricted to temperature ranges of 14-19°C. Eggs and larvae are found at comparatively wide salinity range (0.02 - 15‰) (Aseinova, 1989, 1992).…	High
	51	9.02	Under the predicted future climatic conditions, are the risks of establishment posed by the taxon likely to increase, decrease or not change?	Decrease	See Q50	Very high
	52	9.03	Under the predicted future climatic conditions, are the risks of dispersal within the RA area posed by the taxon likely to increase, decrease or not change?	Decrease	See Q50	High
	53	9.04	Under the predicted future climatic conditions, what is the likely magnitude of future potential impacts on biodiversity and/or ecological integrity/status?	No change	No change as low impact potentially already and with CC unlikely to establish.	Medium
	54	9.05	Under the predicted future climatic conditions, what is the likely magnitude of future potential impacts on ecosystem structure and/or function?	No change	See Q53	Medium
	55	9.06	Under the predicted future climatic conditions, what is the likely magnitude of future potential impacts on ecosystem services/socio-economic factors?	No change	See Q53	Medium
			Statistics
			Scores
			BRA	18
			BRA Outcome	Medium
			BRA+CCA	12
			BRA+CCA Outcome	Medium
			Score partition
			A. Biogeography/Historical	8
			1. Domestication/Cultivation	2
			2. Climate, distribution and introduction risk	1
			3. Invasive elsewhere	5
			B. Biology/Ecology	10
			4. Undesirable (or persistence) traits	3
			5. Resource exploitation	2
			6. Reproduction	-1
			7. Dispersal mechanisms	3
			8. Tolerance attributes	3
			C. Climate change	-6
			9. Climate change	-6
			Answered questions
			Total	55
			A. Biogeography/Historical	13
			1. Domestication/Cultivation	3
			2. Climate, distribution and introduction risk	5
			3. Invasive elsewhere	5
			B. Biology/Ecology	36
			4. Undesirable (or persistence) traits	12
			5. Resource exploitation	2
			6. Reproduction	7
			7. Dispersal mechanisms	9
			8. Tolerance attributes	6
			C. Climate change	6
			9. Climate change	6
			Sectors affected
			Commercial	5
			Environmental	4
			Species or population nuisance traits	6
			Thresholds
			BRA	30.5
			BRA+CCA	22.5
			Confidence
			BRA+CCA	0.663636
			BRA	0.663265
			CCA	0.666667
			Date and Time
			Date and Time	2019-05-08 14:25:35

## Sheet: Assessment 3
				AS-ISK v2
			Taxon and Assessor details
			Category	Fishes and Lampreys (brackish)
			Taxon name	Coptodon zillii
			Common name	redbelly tilapia
			Assessor	Stacey A. Clarke
			Risk screening context
			Reason and socio-economic benefits	Risk screening of NNS for Arabian/Persian Gulf as required by ROPME. Tilapia zillii highly invasive globally, used for aquaculture especially where freshwater limited (high salinity tollerance). Already found in ROPME region reporducing naturally in estuaries.
			Risk Assessment Area	ROPME Sea Area
			Taxonomy	Domain: Eukaryota/ Kingdom: Metazoa/ Phylum: Chordata/ Subphylum: Vertebrata/ Class: Actinopterygii/ Order: Perciformes/ Family: Cichlidae/ Genus: Tilapia/ Species: Tilapia zillii
			Native range	Native to Africa and southwest Asia: West Africa through South Morocco, Sahara, Niger-Benue sytem, rivers Senegal, Sassandra, Bandama, Boubo, Mé, Comoé, Bia, Ogun, and Oshun, Volta system, Chad-Shari system (Teugels and Thys van den Audenaerde 1991), middle Congo River basin in teh Ubangi, Uele, Ituri, and Itimbiri (Democratic Republic of the Congo)(Thys van den Audenaerde 1964), Lake Albert, and…
			Introduced range	Iran, Iraq, Saudi Arabia in ROPME region; more broadly Japan, Malaysia, Phillipines, Singapore, Sri Lanka, Turkey, Mexico, USA, UK, Russia, Australia.
			URL	https://www.cabi.org/isc/datasheet/61147
				Response	Justification (references and/or other information)	Confidence
	A. Biogeography/Historical
	1. Domestication/Cultivation
	1	1.01	Has the taxon been the subject of domestication (or cultivation) for at least 20 generations?	Yes	As with most tilapia species Redbelly tilipia have been used in aquaculture and for control of aquatic 'weeds' for decades around the world in both native and introduced ranges.	Very high
	2	1.02	Is the taxon harvested in the wild and likely to be sold or used in its live form?	Yes	As with other tilapia species it is used in aquarium trade for ornamental purposes as well as being grown and harvested for food.	Very high
	3	1.03	Does the taxon have invasive races, varieties, sub-taxa or congeners?	Yes	widespread invasive species (see CABI database) as with most tilapia	Very high
	2. Climate, distribution and introduction risk
	4	2.01	How similar are the climatic conditions of the Risk Assessment (RA) area and the taxon's native range?	High	Using koppen-Geiger classifications (Peel et al 2007) the ROPME region is classification BWh which mirrors a core classification of the African native range. The species is howeever, found across many climate zones in both native and introduced ranges. Native: BWh, BSh, BWk, Af, Am, Aw, Csa; Introduced: Cwb, Cwa, Cfb, Cfa, Dfb	Very high
	5	2.02	What is the quality of the climate matching data?	High	See Q 4	Very high
	6	2.03	Is the taxon already present outside of captivity in the RA area?	Yes	Already established and reproducing in Iran and Saudi Arabia (CABI)	High
	7	2.04	How many potential vectors could the taxon use to enter in the RA area?	>1	CABI and GISD data base shows introduction to be mainly concerned with aquaculture, pet trade and 'pest control'.	Very high
	8	2.05	Is the taxon currently found in close proximity to, and likely to enter into, the RA area in the near future (e.g. unintentional and intentional introductions)?	Not applicable	See Q6 - already there	Very high
	3. Invasive elsewhere
	9	3.01	Has the taxon become naturalised (established viable populations) outside its native range?	Yes	In the USA establishment of the species has occurred in many states: https://www.fws.gov/fisheries/ans/erss/highrisk/Tilapia-zillii-WEB-8-21-2014.pdf and https://www.dpi.nsw.gov.au/fishing/pests-diseases/freshwater-pests/species/tilapia - redbelly tilapia have established successful breeding populations at several sites in Queensland, Victoria and Western Australia	Very high
	10	3.02	In the taxon's introduced range, are there known adverse impacts to wild stocks or commercial taxa?	Yes	CABI and US FWS.gov: The species has been implicated in the decline of sunfish and desert Pupfish in the USA as well as hybrizing (and thus reducing) with threatend species of tilpia (Oreochromis variabilis and Oreochromis escuelentes) in Africa where introduced outside of its native African range.	Very high
	11	3.03	In the taxon's introduced range, are there known adverse impacts to aquaculture?	No	Species is used in aquaculture so benefits industry.	Medium
	12	3.04	In the taxon's introduced range, are there known adverse impacts to ecosystem services?	Yes	CABI and IUCN Gisd: Are well known for being a verociuos herbivore and stripping vegetation which alters nutrient cycling and affects other species survivability. could impact nutrient cycling servcies and capture fisheries.	Very high
	13	3.05	In the taxon's introduced range, are there known adverse socio-economic impacts?	Yes	See Q 12 and also known to be potentially detrimental to California rice crops (Pelzman 1973).	Very high
	B. Biology/Ecology
	4. Undesirable (or persistence) traits
	14	4.01	Is it likely that the taxon will be poisonous or pose other risks to human health?	No	CABI: not known to carry human related diseases or to be toxic	High
	15	4.02	Is it likely that the taxon will smother one or more native taxa (that are not threatened or protected)?	Yes	CABI and US FWS.gov: outcompetes sunfish species for spawning sites supressing population growth.	Very high
	16	4.03	Are there any threatened or protected taxa that the non-native taxon would parasitise in the RA area?	Yes	Carries parasites common to Chichlid species, could therefore affect native Iranian chiclid species (https://zookeys.pensoft.net/articles.php?id=10571)	Medium
	17	4.04	Is the taxon adaptable in terms of climatic and other environmental conditions, thus enhancing its potential persistence if it has invaded or could invade the RA area?	Yes	See Q 4 re climatic range inhabited. Also note species tollerant to a wide range of both salinty (up to 45ppt) and temperature (11-36, ideal range 20-32) C.	Very high
	18	4.05	Is the taxon likely to disrupt food-web structure/function in aquatic ecosystems if it has invaded or is likely to invade the RA area?	Yes	See CABI, IUCN Gisd and US FWS listing for species. Is a verocious herbivore and can desimate aquatic flora which provide food for many species. Also as juvenile more carniverous and can adapt to eating a wide range of food.	Very high
	19	4.06	Is the taxon likely to exert adverse impacts on ecosystem services in the RA area?	Yes	See Q 10-13. However, not all negative if follow similar use to Guam where Tilapia zillii has had a beneficial socio-economic impact on this location and has created a small recreational fishery (FishBase 2008).	High
	20	4.07	Is it likely that the taxon will host, and/or act as a vector for, recognised pests and infectious agents that are endemic in the RA area?	Yes	The species is known to carry a wide range of parasites and infectious diseases. however, if these or similar species are found in the region is unknown.	Low
	21	4.08	Is it likely that the taxon will host, and/or act as a vector for, recognised pests and infectious agents that are absent from (novel to) the RA area?	Yes	See Q 20	Low
	22	4.09	Is it likely that the taxon will achieve a body size that will make it more likely to be released from captivity?	No	Tilapia are commonly kept in aquaria and do not reach a size that leads to deliberate release.	Very high
	23	4.1	Is the taxon capable of sustaining itself in a range of water velocity conditions (e.g. versatile in habitat use)?	Yes	Preferred terbidity 30-35 but note: Water temperature, turbidity and dissolved oxygen did not seem to influence habitat preference by the fish and Juvenile T. zillii in exposed habitat types [...], were in 'better' condition than those occurring in sheltered habitat types (Mwangi, Benson Muchoki, 2012. Habitat preferences, feeding habits, lengths-weight relationship and relative condition factors…	High
	24	4.11	Is it likely that the taxon's mode of existence (e.g. excretion of by-products) or behaviours (e.g. feeding) will reduce habitat quality for native taxa?	Yes	CABI: This species is considered to be one of the most destructive fish to submerged vegetation, known next to the grass carp (Hogg 1976a) and as such can remvoe a key food source and habitat for native species.	High
	25	4.12	Is the taxon likely to maintain a viable population even when present in low densities (or persisting in adverse conditions by way of a dormant form)?	Yes	Will need at least a male and female as: Redbelly tilapia form monogamous pairs and exhibit biparental guarding behaviour. Both parents help in nest building and care of eggs until hatch. However, populations have established globally from unknown levels of introduction.	Medium
	5. Resource exploitation
	26	5.01	Is the taxon likely to consume threatened or protected native taxa in the RA area?	No	Primarily herbiverous.	Medium
	27	5.02	Is the taxon likely to sequester food resources (including nutrients) to the detriment of native taxa in the RA area?	Yes	See Q18	Very high
	6. Reproduction
	28	6.01	Is the taxon likely to exhibit parental care and/or to reduce age-at-maturity in response to environmental conditions?	Yes	This species exhibit parental care anyway (see Q 25) but in more sheltered areas have higher rate of parental care compared to exposed sites (CABI)	Very high
	29	6.02	Is the taxon likely to produce viable gametes or propagules (in the RA area)?	Yes	Are breeding in wild in Iraq - see Muna T. K. Al-Okailee¹, Falah M. Mutlak¹* and Laith F. Lazem (2017) Distribution of red belly tilapia Coptodon zillii (Gervais, 1848) larvae in Shatt Al-Arab River and East Hammar marsh, Iraq. Basrah J. Agric. Sci., 30(1): 26-31	Very high
	30	6.03	Is the taxon likely to hybridise naturally with native taxa?	Yes	This species is known to hybridise with other tilapia and chichlid species across its native range and non-native introductions in Africa (see Q 15). Is known to breed with other Oreochromis tilapia which could include Blue Tilapia which are native to red sea side of Saudi Arabia (although laso invasive in ROPME area).	High
	31	6.04	Is the taxon likely to be hermaphroditic or to display asexual reproduction?	Yes	As with other tilapia species the potential for hernaphroditism is there: https://www.researchgate.net/publication/289677521_Sex_differentiation_in_a_cichlid_Tilapia_zillii	High
	32	6.05	Is the taxon dependent on the presence of another taxon (or specific habitat features) to complete its life cycle?	No	Technically they require somewhere to make the nest, but a wide variety of substrates will suffice as long as a chamber/depression can be dug.	Medium
	33	6.06	Is the taxon known (or likely) to produce a large number of propagules or offspring within a short time span (e.g. <1 year)?	Yes	CABI: The typcial clutch size is between 1000-6000 eggs. Once the eggs hatch car eof the young is minimal and pair can breed again, often within a month.	Very high
	34	6.07	How many time units (days, months, years) does the taxon require to reach the age-at-first-reproduction? [In the Justification field, indicate the relevant time unit being used.]	2	2 years in wild is averag known age of reporduction.	High
	7. Dispersal mechanisms
	35	7.01	How many potential internal vectors/pathways could the taxon use to disperse within the RA area (with suitable habitats nearby)?	>1	As with Q 7 same pathways apply, plus potnetial for natural dispersal from established populations in esturies and rivers.	Very high
	36	7.02	Will any of these vectors/pathways bring the taxon in close proximity to one or more protected areas (e.g. MCZ, MPA, SSSI)?	Yes	Potential for species to disperse naturally from estalbished populations into MPA's in the Gulf as most of these are coastal.	Medium
	37	7.03	Does the taxon have a means of actively attaching itself to hard substrata (e.g. ship hulls, pilings, buoys) such that it enhances the likelihood of dispersal?	No	Tilapia do not have any means of 'suckering' onto structure.	Very high
	38	7.04	Is natural dispersal of the taxon likely to occur as eggs (for animals) or as propagules (for plants: seeds, spores) in the RA area?	No	As per Q 28 the eggs are cared for by parents in a nest structure until the die or hatch. Unhatched eggs are often eaten by other tilapia.	Very high
	39	7.05	Is natural dispersal of the taxon likely to occur as larvae/juveniles (for animals) or as fragments/seedlings (for plants) in the RA area?	Yes	Potential for larvae once leave nest to disperse. Does have 'spawning grounds' however, at least in Iraq (Al-Okailee et al 2017), so dispersal may be limited to areas with appropraite/preferred spawning habitat.	Medium
	40	7.06	Are older life stages of the taxon likely to migrate in the RA area for reproduction?	Yes	See Q 39	Medium
	41	7.07	Are propagules or eggs of the taxon likely to be dispersed in the RA area by other animals?	No	See Q 38	Very high
	42	7.08	Is dispersal of the taxon along any of the vectors/pathways mentioned in the previous seven questions (7.01–7.07; i.e. both unintentional or intentional) likely to be rapid?	Yes	For tilapia escape from aquaculture facilities likely that they will migrate away rapidly to colonise a preferred habitat, especially if escape from sea cages (the most likely form of tilapia farming in ROPME area).	Medium
	43	7.09	Is dispersal of the taxon density dependent?	No	Unlikely as spread of species in USA is from unknown quantities of escapes. Will need male and female minimum to nest, but note previous Q re possibility of hermaphrodity.	Medium
	8. Tolerance attributes
	44	8.01	Is the taxon able to withstand being out of water for extended periods (e.g. minimum of one or more hours) at some stage of its life cycle?	No	A fish species so unlikely to survive more than an hour out of water	High
	45	8.02	Is the taxon tolerant of a wide range of water quality conditions relevant to that taxon? [In the Justification field, indicate the relevant water quality variable(s) being considered.]	Yes	Can tollerate a wide range of temperature (11-36C) and salinity (up to 45ppt). Seem to benefit from human disturbance. (CABI; US FWS.gov) In captivity all tilapia are seen as hardy species tollerating a level of 'neglect'.	Very high
	46	8.03	Can the taxon be controlled or eradicated in the wild with chemical, biological, or other agents/means?	Yes	There have been cases of eradicaiton when caught early enough - An outbreak of Redbelly Tilapia occurred near Perth in Western Australia in 1975, but was eradicated by the state fisheries department (https://www.dpi.nsw.gov.au/fishing/pests-diseases/freshwater-pests/species/tilapia) and in parts of US very low winter water temperatures seem to have eradicated populations (US FWS.gov). However, on…	Medium
	47	8.04	Is the taxon likely to tolerate or benefit from environmental/human disturbance?	Yes	US FWS.gov suggest that the species seems to benefit from human distrubance to ecosystem.	Medium
	48	8.05	Is the taxon able to tolerate salinity levels that are higher or lower than those found in its usual environment?	Yes	Salinity tollerance from fresh water to a maximum of 45ppt (although this latter is extreme)	Very high
	49	8.06	Are there effective natural enemies (predators) of the taxon present in the RA area?	No	There are many known natural predators but most of those listed are from the USA and have been known to help control populations of NN tilapia over there. The closest known natural predator to ROPME area is the Barbus canis from Israel (IUCN Gisd).	Low
	C. Climate change
	9. Climate change
	50	9.01	Under the predicted future climatic conditions, are the risks of entry into the RA area posed by the taxon likely to increase, decrease or not change?	Increase	As freshwater becomes increasingly scarce in the Gulf farming of slat tollerant species will increase and tilapia is top of the list for many countries, thus increasing the risk of entry via this pathway vector.	High
	51	9.02	Under the predicted future climatic conditions, are the risks of establishment posed by the taxon likely to increase, decrease or not change?	Decrease	Current sst range from 13-35C and salinty from 36.5-70ppt (Cefas report for ROPME sea area). Predicted sst increases of up to 4.37C by 2099 and salinity increases of 1% (Cefas report for ROPME sea area). Species preferred breeding temeprature is 25-30C so water temepratures exceeding 30C regulalry could reduce breeding success and sst already above this in some areas of region.	High
	52	9.03	Under the predicted future climatic conditions, are the risks of dispersal within the RA area posed by the taxon likely to increase, decrease or not change?	Decrease	See Q51	High
	53	9.04	Under the predicted future climatic conditions, what is the likely magnitude of future potential impacts on biodiversity and/or ecological integrity/status?	Higher	If species continues to establish native species already stressed by CC impacts (temperatures and aridity increases predicted) then any additional pressure will multiply effects. Howver, note risk of establishment may be lower.	Medium
	54	9.05	Under the predicted future climatic conditions, what is the likely magnitude of future potential impacts on ecosystem structure and/or function?	Higher	See Q 53	Medium
	55	9.06	Under the predicted future climatic conditions, what is the likely magnitude of future potential impacts on ecosystem services/socio-economic factors?	Higher	See Q 53.	Medium
			Statistics
			Scores
			BRA	45
			BRA Outcome	High
			BRA+CCA	49
			BRA+CCA Outcome	High
			Score partition
			A. Biogeography/Historical	20
			1. Domestication/Cultivation	4
			2. Climate, distribution and introduction risk	2
			3. Invasive elsewhere	14
			B. Biology/Ecology	25
			4. Undesirable (or persistence) traits	10
			5. Resource exploitation	2
			6. Reproduction	6
			7. Dispersal mechanisms	2
			8. Tolerance attributes	5
			C. Climate change	4
			9. Climate change	4
			Answered questions
			Total	55
			A. Biogeography/Historical	13
			1. Domestication/Cultivation	3
			2. Climate, distribution and introduction risk	5
			3. Invasive elsewhere	5
			B. Biology/Ecology	36
			4. Undesirable (or persistence) traits	12
			5. Resource exploitation	2
			6. Reproduction	7
			7. Dispersal mechanisms	9
			8. Tolerance attributes	6
			C. Climate change	6
			9. Climate change	6
			Sectors affected
			Commercial	17
			Environmental	12
			Species or population nuisance traits	25
			Thresholds
			BRA	30.5
			BRA+CCA	22.5
			Confidence
			BRA+CCA	0.768182
			BRA	0.785714
			CCA	0.625
			Date and Time
			Date and Time	2018-08-22 10:27:39

## Sheet: Assessment 4
				AS-ISK v2
			Taxon and Assessor details
			Category	Fishes and Lampreys (brackish)
			Taxon name	Herichthys cyanoguttatus
			Common name	Rio Grande cichlid
			Assessor	Laura Lee
			Risk screening context
			Reason and socio-economic benefits	Risk screening for potential horizon species in ROPME region.
			Risk Assessment Area	ROPME Sea Area
			Taxonomy	Domain: Eukaryota Kingdom: Metazoa Phylum: Chordata Subphylum: Vertebrata Class: Actinopterygii Order: Perciformes Family: Cichlidae Genus: Herichthys Species: Herichthys cyanoguttatus
			Native range	H.cyanoguttatus is native to the Atlantic Coast of Texas, USA (lower Rio Grande and Nueces drainages) and south to northeastern Mexico.
			Introduced range	It has been introduced to areas of Mexico and the USA outside of its native range.
			URL	https://www.cabi.org/ISC/datasheet/120933
				Response	Justification (references and/or other information)	Confidence
	A. Biogeography/Historical
	1. Domestication/Cultivation
	1	1.01	Has the taxon been the subject of domestication (or cultivation) for at least 20 generations?	Yes	Taxon is an ornamental fish used in aquaria (cabi.org).	High
	2	1.02	Is the taxon harvested in the wild and likely to be sold or used in its live form?	Yes	See Q1.	Very high
	3	1.03	Does the taxon have invasive races, varieties, sub-taxa or congeners?	Yes	Cabi lists as invasive outside native range but does not state where this occurs (cabi.org).	Low
	2. Climate, distribution and introduction risk
	4	2.01	How similar are the climatic conditions of the Risk Assessment (RA) area and the taxon's native range?	Medium	Native range is Texas and Mexico, which has Kopper-Geiger climate classification Af, Am, Aw, Bwh, Bsh, Bsk, Cwa, Cfa. ROPME region is Bwh with some Bsh. (Peel et al., 2007).	Very high
	5	2.02	What is the quality of the climate matching data?	Low	Data is land not marine.	Low
	6	2.03	Is the taxon already present outside of captivity in the RA area?	No	No report.	High
	7	2.04	How many potential vectors could the taxon use to enter in the RA area?	>1	Pet/aquaria trade (intentional or accidental release) and natural dispersal in water (cabi.org).	Very high
	8	2.05	Is the taxon currently found in close proximity to, and likely to enter into, the RA area in the near future (e.g. unintentional and intentional introductions)?	No	Taxon found in USA and Phillipines only (cabi.org).	Very high
	3. Invasive elsewhere
	9	3.01	Has the taxon become naturalised (established viable populations) outside its native range?	Yes	Taxon has been introduced and established in USA and Phillipines outside native range (cabi.org).	Very high
	10	3.02	In the taxon's introduced range, are there known adverse impacts to wild stocks or commercial taxa?	Yes	Lorenz et al. (2011) who conducted interspecific behavioural experiments to examine potential agonistic interactions between H. cyanoguttatus and the US native centrarchid bluegill Lepomis macrochirus. It was found that H. cyanoguttatus was highly aggressive both as a territory holder and also entering the territory of L. macrochirus indicating potential competition for space with native centrarc…	High
	11	3.03	In the taxon's introduced range, are there known adverse impacts to aquaculture?	No	None reported. Taxon not used in aquaculture.	High
	12	3.04	In the taxon's introduced range, are there known adverse impacts to ecosystem services?	No	None documented.	High
	13	3.05	In the taxon's introduced range, are there known adverse socio-economic impacts?	No	None documented. Taxon iis ornamental fish.	High
	B. Biology/Ecology
	4. Undesirable (or persistence) traits
	14	4.01	Is it likely that the taxon will be poisonous or pose other risks to human health?	No	No reports of poisoning/discomfort.	High
	15	4.02	Is it likely that the taxon will smother one or more native taxa (that are not threatened or protected)?	Yes	San Antonio River Authority biologists in Texas have observed that H. cyanoguttatus will displace native Centrarchidae in stressed habitats and dominate the ecosystem (Gonzales and Moran, 2005). Mire (2001, referenced in Lorenz, 2008) recorded that agonistic behaviour of H. cyanoguttatus may cause the reproductive failure of native sheepshead minnows (Cyprinodon variegatus) in experimental pools.	High
	16	4.03	Are there any threatened or protected taxa that the non-native taxon would parasitise in the RA area?	Yes	Tomelleri and Eberle (1990) report that the dentition of the species suggests a chiefly carnivorous diet that may include fish eggs, insects and small fishes so potential is there.	Low
	17	4.04	Is the taxon adaptable in terms of climatic and other environmental conditions, thus enhancing its potential persistence if it has invaded or could invade the RA area?	Yes	Taxon is present across a range of climates (see Q4).	High
	18	4.05	Is the taxon likely to disrupt food-web structure/function in aquatic ecosystems if it has invaded or is likely to invade the RA area?	Yes	See Q10.	Medium
	19	4.06	Is the taxon likely to exert adverse impacts on ecosystem services in the RA area?	No	No known impacts to ecosystem services.	High
	20	4.07	Is it likely that the taxon will host, and/or act as a vector for, recognised pests and infectious agents that are endemic in the RA area?	Yes	Unknown what parasites endemic to ROPME but taxon known to host range of parasites so potential is there: Martinez et al. (2002) found that H. cyanoguttatus was host to many parasitic infestations (protozoa, worms, etc.) in Mexico, and Moravec (1998) reported that H. cyanoguttatus was host to many parasitic infestations in the Upper San Marcos River in Texas, USA. Salgado-Maldonado et al. (2004) …	Medium
	21	4.08	Is it likely that the taxon will host, and/or act as a vector for, recognised pests and infectious agents that are absent from (novel to) the RA area?	Yes	See Q20.	Very high
	22	4.09	Is it likely that the taxon will achieve a body size that will make it more likely to be released from captivity?	Yes	H. cyanoguttatus is a moderately large cichlid that grows to a maximum size of approximately 30 cm total length (TL) (Page and Burr, 1991), though is commonly much smaller, approximately 11 cm TL, in natural populations (Froese and Pauly, 2015).	Medium
	23	4.1	Is the taxon capable of sustaining itself in a range of water velocity conditions (e.g. versatile in habitat use)?	Yes	H. cyanoguttatus is a habitat generalist and will occupy lentic and lotic aquatic habitats including ponds, lagoons, creeks, rivers (in pools and backwaters) and springs with mixed substrate types (rocks, sand, mud, sand, clay, aquatic vegetation) (Robertson and Winemiller, 2003; Miller et al., 2005).	High
	24	4.11	Is it likely that the taxon's mode of existence (e.g. excretion of by-products) or behaviours (e.g. feeding) will reduce habitat quality for native taxa?	No	H. cyanoguttatus is omnivorous with great variation observed in diets of specimens in differing locales. Tomelleri and Eberle (1990) report that the dentition of the species suggests a chiefly carnivorous diet that may include fish eggs, insects and small fishes. No reported impact to habitat quality from this diet.	Medium
	25	4.12	Is the taxon likely to maintain a viable population even when present in low densities (or persisting in adverse conditions by way of a dormant form)?	No	Taxon introduced but failed to establish in areas of USA (cabi.org).	Medium
	5. Resource exploitation
	26	5.01	Is the taxon likely to consume threatened or protected native taxa in the RA area?	Yes	Unknown what taxa are threatened in ROPME but potential is there as taxon consumes small fish, inverts etc (cabi.org).	Low
	27	5.02	Is the taxon likely to sequester food resources (including nutrients) to the detriment of native taxa in the RA area?	Yes	Cabi lists taxon as outcompeting native species but not stated whether this is due to space or food competition (cabi.org).	Low
	6. Reproduction
	28	6.01	Is the taxon likely to exhibit parental care and/or to reduce age-at-maturity in response to environmental conditions?	Yes	Pair formation occurs before territory establishment and pairs will actively defend their territory to defend the eggs and fry. Both parents are active in guarding the eggs and fry though the male and female alternate in the performance of parental responsibilities. (cabi.org). Although breeding pairs will attack most other fishes in the vicinity of the nest, attacks are more pronounced against c…	High
	29	6.02	Is the taxon likely to produce viable gametes or propagules (in the RA area)?	No	Taxon salinity tolerance max 30ppt (Lorenz et al., 2015). Temperature tolerance unknown. ROPME current sst range from 13-35C and salinty from 36.5-70ppt (Cefas report for ROPME sea area).	Very high
	30	6.03	Is the taxon likely to hybridise naturally with native taxa?	Yes	The name 'red Texas cichlid' is chiefly used to describe a hybrid between H. cyanoguttatus and another cichlid species (Berg, 2010).	High
	31	6.04	Is the taxon likely to be hermaphroditic or to display asexual reproduction?	No	Taxon reproduces sexually (cabi.org)	Very high
	32	6.05	Is the taxon dependent on the presence of another taxon (or specific habitat features) to complete its life cycle?	No	H. cyanoguttatus is a habitat generalist and will occupy lentic and lotic aquatic habitats including ponds, lagoons, creeks, rivers (in pools and backwaters) and springs with mixed substrate types (rocks, sand, mud, sand, clay, aquatic vegetation) (Robertson and Winemiller, 2003; Miller et al., 2005).	High
	33	6.06	Is the taxon known (or likely) to produce a large number of propagules or offspring within a short time span (e.g. <1 year)?	Yes	In an artificial aquarium environment, Fontaine (1938) observed spawning of the species and noted that the female would swim over the cleaned nest and expel 1-5 eggs at a time followed by the male. This process continued until 2500-3000 eggs had been laid and fertilized. Eggs hatched in 26 hours at a temperature of 29°C, in 30 hours at 27°C and in 60 hours at 24°C. The fry will become free swimmi…	Very high
	34	6.07	How many time units (days, months, years) does the taxon require to reach the age-at-first-reproduction? [In the Justification field, indicate the relevant time unit being used.]	1	The species matures at approximately 100 mm standard length (SL), after one year of growth (Buchanan, 1971).	High
	7. Dispersal mechanisms
	35	7.01	How many potential internal vectors/pathways could the taxon use to disperse within the RA area (with suitable habitats nearby)?	>1	Intentional or accidental release from pet trade/aquaria and natural dispersal in water currents (cabi.org).	Very high
	36	7.02	Will any of these vectors/pathways bring the taxon in close proximity to one or more protected areas (e.g. MCZ, MPA, SSSI)?	Yes	Intentional release/natural dispersal gives potential for this. Taxon is ornamental fish so intentional release into MPAS may occur.	Low
	37	7.03	Does the taxon have a means of actively attaching itself to hard substrata (e.g. ship hulls, pilings, buoys) such that it enhances the likelihood of dispersal?	No	No suckers.	Very high
	38	7.04	Is natural dispersal of the taxon likely to occur as eggs (for animals) or as propagules (for plants: seeds, spores) in the RA area?	No	Pair formation occurs before territory establishment and pairs will actively defend their territory to defend the eggs and fry. Both parents are active in guarding the eggs and fry though the male and female alternate in the performance of parental responsibilities (Cabi.org).	High
	39	7.05	Is natural dispersal of the taxon likely to occur as larvae/juveniles (for animals) or as fragments/seedlings (for plants) in the RA area?	Yes	Larvae are free swimming planktonic so potential for natural dispersal in water currents.	High
	40	7.06	Are older life stages of the taxon likely to migrate in the RA area for reproduction?	No	No evidence for migration for reproduction.	Medium
	41	7.07	Are propagules or eggs of the taxon likely to be dispersed in the RA area by other animals?	No	See Q28.	Very high
	42	7.08	Is dispersal of the taxon along any of the vectors/pathways mentioned in the previous seven questions (7.01–7.07; i.e. both unintentional or intentional) likely to be rapid?	Yes	Intentional or accidental release from pet/aquaria trade will be immediate.	Very high
	43	7.09	Is dispersal of the taxon density dependent?	No	Dispersal occurs passively only (cabi.org).	Very high
	8. Tolerance attributes
	44	8.01	Is the taxon able to withstand being out of water for extended periods (e.g. minimum of one or more hours) at some stage of its life cycle?	No	Taxon is fully aquatic.	Very high
	45	8.02	Is the taxon tolerant of a wide range of water quality conditions relevant to that taxon? [In the Justification field, indicate the relevant water quality variable(s) being considered.]	Yes	H. cyanoguttatus is known as a pollution-tolerant species that has been observed to dominate in degraded habitats. It is used by San Antonio River Authority biologists as a biological indicator of unbalanced or stressed ecosystems (Gonzales and Moran, 2005).	High
	46	8.03	Can the taxon be controlled or eradicated in the wild with chemical, biological, or other agents/means?	Yes	Lorenz and O'Connell (2008) found reduced growth of H. cyanoguttatus in the presence of Lepomis macrochirus (bluegill). This suggests there is the potential for biotic resistance and competition in natural aquatic ecosystems to be utilized to minimize the impact and spread of H. cyanoguttatus in Louisiana, USA.	Medium
	47	8.04	Is the taxon likely to tolerate or benefit from environmental/human disturbance?	Yes	See Q45.	Medium
	48	8.05	Is the taxon able to tolerate salinity levels that are higher or lower than those found in its usual environment?	Yes	Taxon is brackish species. Salinities 5-16ppt occur in natural habitats, but taxon known to survive upto 30ppt (Lorenz et al., 2016).	Very high
	49	8.06	Are there effective natural enemies (predators) of the taxon present in the RA area?	Yes	Unknown what effective enemies present in ROPME but potential is there. Martinez et al. (2002) found that H. cyanoguttatus was host to many parasitic infestations (protozoa, worms, etc.) in Mexico, and Moravec (1998) reported that H. cyanoguttatus was host to many parasitic infestations in the Upper San Marcos River in Texas, USA. Potential predators include large fish and birds.	Low
	C. Climate change
	9. Climate change
	50	9.01	Under the predicted future climatic conditions, are the risks of entry into the RA area posed by the taxon likely to increase, decrease or not change?	No change	Risk of entry includes intentional or accidental release from pet/aquaria trade. This won't be affected by climate change.	Very high
	51	9.02	Under the predicted future climatic conditions, are the risks of establishment posed by the taxon likely to increase, decrease or not change?	Decrease	Current sst range from 13-35C and salinty from 36.5-70ppt (Cefas report for ROPME sea area). Predicted sst increases of up to 4.37C by 2099 and salinity increases of 1% (Cefas report for ROPME sea area). Taxon salinity tolerance up to 30ppt only (Lorenz et al., 2016). Temperature tolerance unknown but known to tolerate cold waters well (H. cyanoguttatus is one of the most cold-tolerant cichlids. …	Very high
	52	9.03	Under the predicted future climatic conditions, are the risks of dispersal within the RA area posed by the taxon likely to increase, decrease or not change?	Decrease	See Q51.	Very high
	53	9.04	Under the predicted future climatic conditions, what is the likely magnitude of future potential impacts on biodiversity and/or ecological integrity/status?	Lower	See Q52.	Very high
	54	9.05	Under the predicted future climatic conditions, what is the likely magnitude of future potential impacts on ecosystem structure and/or function?	Lower	See Q52.	Very high
	55	9.06	Under the predicted future climatic conditions, what is the likely magnitude of future potential impacts on ecosystem services/socio-economic factors?	No change	See Q51. Taxon unable to survive in hypersaline environment.	Very high
			Statistics
			Scores
			BRA	33
			BRA Outcome	High
			BRA+CCA	25
			BRA+CCA Outcome	High
			Score partition
			A. Biogeography/Historical	11
			1. Domestication/Cultivation	4
			2. Climate, distribution and introduction risk	1
			3. Invasive elsewhere	6
			B. Biology/Ecology	22
			4. Undesirable (or persistence) traits	8
			5. Resource exploitation	7
			6. Reproduction	4
			7. Dispersal mechanisms	0
			8. Tolerance attributes	3
			C. Climate change	-8
			9. Climate change	-8
			Answered questions
			Total	55
			A. Biogeography/Historical	13
			1. Domestication/Cultivation	3
			2. Climate, distribution and introduction risk	5
			3. Invasive elsewhere	5
			B. Biology/Ecology	36
			4. Undesirable (or persistence) traits	12
			5. Resource exploitation	2
			6. Reproduction	7
			7. Dispersal mechanisms	9
			8. Tolerance attributes	6
			C. Climate change	6
			9. Climate change	6
			Sectors affected
			Commercial	10
			Environmental	3
			Species or population nuisance traits	16
			Thresholds
			BRA	30.5
			BRA+CCA	22.5
			Confidence
			BRA+CCA	0.75
			BRA	0.719388
			CCA	1
			Date and Time
			Date and Time	2018-11-20 12:23:30

## Sheet: Assessment 5
				AS-ISK v2
			Taxon and Assessor details
			Category	Fishes and Lampreys (brackish)
			Taxon name	Mayaheros uropthalmus
			Common name	Mexican mojarra
			Assessor	Laura Lee
			Risk screening context
			Reason and socio-economic benefits	Risk screening of potential horizon species in ROPME region
			Risk Assessment Area	ROPME Sea Area
			Taxonomy	Domain: Eukaryota Kingdom: Metazoa Phylum: Chordata Subphylum: Vertebrata Class: Actinopterygii Order: Perciformes Family: Cichlidae Genus: Cichlasoma Species: Cichlasoma urophthalmum
			Native range	C. urophthalmum is native to the Central American Atlantic slope waters from southeastern Mexico (including the Yucatán Peninsula), Belize, Guatemala, Honduras to the Rio Prinzapolka, Nicaragua (Page and Burr, 1991)
			Introduced range	Introduced populations of C. urophthalmum were first reported in the Everglades National Park, Florida, USA in 1983 (Schofield et al., 2016). Since then it range has increased and C. urophthalmum is currently found in many counties in Florida including Brevard, Broward, Charlotte, Collier, Lee, Martin, Miami-Dade, Monroe, Okeechobee, Osceola, Palm Beach, Pinellas and St. Lucie (Schofield et al., …
			URL	https://www.cabi.org/isc/datasheet/88479
				Response	Justification (references and/or other information)	Confidence
	A. Biogeography/Historical
	1. Domestication/Cultivation
	1	1.01	Has the taxon been the subject of domestication (or cultivation) for at least 20 generations?	Yes	Used in pet and aquaria trade (cabi.org). Also cultured in aquaculture facilities (Robins, 2016).	Very high
	2	1.02	Is the taxon harvested in the wild and likely to be sold or used in its live form?	Yes	See Q1	Very high
	3	1.03	Does the taxon have invasive races, varieties, sub-taxa or congeners?	Yes	Reported as invasive in singapore (cabi)	High
	2. Climate, distribution and introduction risk
	4	2.01	How similar are the climatic conditions of the Risk Assessment (RA) area and the taxon's native range?	Medium	C. urophthalmum is native to the Central American Atlantic slope waters from southeastern Mexico (including the Yucatán Peninsula), Belize, Guatemala, Honduras to the Rio Prinzapolka, Nicaragua (Page and Burr, 1991). Dr Günther's type specimen is from Lake Petén, Guatemala. ROPME kopper-geiger classification is Bwh and some Bsh. This overlaps with Mexico classifcation. (Peel et al., 2007).	High
	5	2.02	What is the quality of the climate matching data?	Low	Data is land not marine.	Low
	6	2.03	Is the taxon already present outside of captivity in the RA area?	No	No report.	High
	7	2.04	How many potential vectors could the taxon use to enter in the RA area?	>1	Intentional introduction for aquaculture and/or pet/aquaria trade (cabi)	High
	8	2.05	Is the taxon currently found in close proximity to, and likely to enter into, the RA area in the near future (e.g. unintentional and intentional introductions)?	No	Not found in any nearby regions (cabi)	High
	3. Invasive elsewhere
	9	3.01	Has the taxon become naturalised (established viable populations) outside its native range?	Yes	Asia and florida (cabi).	Very high
	10	3.02	In the taxon's introduced range, are there known adverse impacts to wild stocks or commercial taxa?	Yes	Schofield et al. (2016) noted that C. urophthalmum has the potential to be one of the most damaging introduced cichlids in Florida and the species is one of the most widespread and successful introduced cichlids after only three decades in Florida.	Medium
	11	3.03	In the taxon's introduced range, are there known adverse impacts to aquaculture?	No	None reported	High
	12	3.04	In the taxon's introduced range, are there known adverse impacts to ecosystem services?	No	None reported.	High
	13	3.05	In the taxon's introduced range, are there known adverse socio-economic impacts?	No	None reported.	High
	B. Biology/Ecology
	4. Undesirable (or persistence) traits
	14	4.01	Is it likely that the taxon will be poisonous or pose other risks to human health?	No	Consumed by humans. No reported impact	High
	15	4.02	Is it likely that the taxon will smother one or more native taxa (that are not threatened or protected)?	No	None reported.	High
	16	4.03	Are there any threatened or protected taxa that the non-native taxon would parasitise in the RA area?	No	Feeds on inverts primarily (cabi). Unknown what taxa threatened in ROPME but taxon is carvinore so potential there.	Low
	17	4.04	Is the taxon adaptable in terms of climatic and other environmental conditions, thus enhancing its potential persistence if it has invaded or could invade the RA area?	Yes	Taxon present across north america, central america & caribbean and asia thus spanning range of climates (cabi)	High
	18	4.05	Is the taxon likely to disrupt food-web structure/function in aquatic ecosystems if it has invaded or is likely to invade the RA area?	Yes	Harrison et al. (2013) examined the effects of C. urophthalmum on native fishes in estuarine mangrove habitats in Florida between 1991 and 2006. Results indicated that differences in assemblage structure among the four sites correlated with the presence of C. urophthalmum.	Low
	19	4.06	Is the taxon likely to exert adverse impacts on ecosystem services in the RA area?	No	None reported	High
	20	4.07	Is it likely that the taxon will host, and/or act as a vector for, recognised pests and infectious agents that are endemic in the RA area?	Yes	Introduced populations of C. urophthalmum are potential vectors of diseases and parasites. The species was found to be an intermediate host to an unidentified species from a genus of anisakid nematodes (Contracaecum) known to infect birds, mammals and humans (Bergmann and Motta, 2004). In Mexico, C. urophthalmum is host to a diverse range of parasites including 71 helminth species and the larvae …	High
	21	4.08	Is it likely that the taxon will host, and/or act as a vector for, recognised pests and infectious agents that are absent from (novel to) the RA area?	Yes	See Q20	High
	22	4.09	Is it likely that the taxon will achieve a body size that will make it more likely to be released from captivity?	Yes	C. urophthalmum is a medium-sized cichlid that may grow up to approximately 400 mm Total Length (TL) and 1.1 kg, though a large adult is typically in the range of 200 to 275 mm TL, and fish may be reproductively mature at 80 mm standard length (SL) (Global Invasive Species Database, 2016).	Medium
	23	4.1	Is the taxon capable of sustaining itself in a range of water velocity conditions (e.g. versatile in habitat use)?	Yes	Present in estuaries, irrigation channels, lakes, ponds, rivers streams, mangroves and salt marshes (cabi)	Very high
	24	4.11	Is it likely that the taxon's mode of existence (e.g. excretion of by-products) or behaviours (e.g. feeding) will reduce habitat quality for native taxa?	No	None reported	High
	25	4.12	Is the taxon likely to maintain a viable population even when present in low densities (or persisting in adverse conditions by way of a dormant form)?	No	No reprt of low densities	Medium
	5. Resource exploitation
	26	5.01	Is the taxon likely to consume threatened or protected native taxa in the RA area?	No	Unknown what taxa threatened in ropme but taxon is carnivore so potential there.	Low
	27	5.02	Is the taxon likely to sequester food resources (including nutrients) to the detriment of native taxa in the RA area?	Yes	Potential there. Research has been conducted on the potential impacts of introduced populations of C. urophthalmum on aquatic habitats and ecosystems in Florida. Impacts on native fish populations include competition for food and space, predation, behavioural modification and potentially disease transmission. Schofield et al. (2016) noted that C. urophthalmum has the potential to be one of the mo…	High
	6. Reproduction
	28	6.01	Is the taxon likely to exhibit parental care and/or to reduce age-at-maturity in response to environmental conditions?	Yes	It was concluded that the contrasts in population characteristics (incl. size at maturity) between the introduced populations of C. urophthalmum in Florida and native populations in Mexico were attributable to in part to the absence of fishing pressure on the Florida population and differences in temperature between Mexico and south Florida (Robins, 2016).	Very high
	29	6.02	Is the taxon likely to produce viable gametes or propagules (in the RA area)?	No	Salinity tolerance 0-35ppt and temp tolerance 25-30C. ROPME is 36.5-70ppt and 13-35C. Salinity is too high for taxon to survive/reproduce.	Very high
	30	6.03	Is the taxon likely to hybridise naturally with native taxa?	No	No evidence of natural hybridisation.	High
	31	6.04	Is the taxon likely to be hermaphroditic or to display asexual reproduction?	No	Taxon is sexual (Cabi)	Very high
	32	6.05	Is the taxon dependent on the presence of another taxon (or specific habitat features) to complete its life cycle?	No	none reported	High
	33	6.06	Is the taxon known (or likely) to produce a large number of propagules or offspring within a short time span (e.g. <1 year)?	Yes	number offspring not reported but spawn at least annual so potential there.	Medium
	34	6.07	How many time units (days, months, years) does the taxon require to reach the age-at-first-reproduction? [In the Justification field, indicate the relevant time unit being used.]	1	year (cabi)	Medium
	7. Dispersal mechanisms
	35	7.01	How many potential internal vectors/pathways could the taxon use to disperse within the RA area (with suitable habitats nearby)?	>1	Passive dispersal in water currents. Intetnional release from aquaculutre or pet trade.	High
	36	7.02	Will any of these vectors/pathways bring the taxon in close proximity to one or more protected areas (e.g. MCZ, MPA, SSSI)?	Yes	Both have potential	High
	37	7.03	Does the taxon have a means of actively attaching itself to hard substrata (e.g. ship hulls, pilings, buoys) such that it enhances the likelihood of dispersal?	No	No suckers	High
	38	7.04	Is natural dispersal of the taxon likely to occur as eggs (for animals) or as propagules (for plants: seeds, spores) in the RA area?	Yes	Released into water column so potential there	High
	39	7.05	Is natural dispersal of the taxon likely to occur as larvae/juveniles (for animals) or as fragments/seedlings (for plants) in the RA area?	Yes	Free swimming so potential there	High
	40	7.06	Are older life stages of the taxon likely to migrate in the RA area for reproduction?	No	No evidence of migration for reporudction.	Medium
	41	7.07	Are propagules or eggs of the taxon likely to be dispersed in the RA area by other animals?	Yes	In water column so potential there.	Medium
	42	7.08	Is dispersal of the taxon along any of the vectors/pathways mentioned in the previous seven questions (7.01–7.07; i.e. both unintentional or intentional) likely to be rapid?	Yes	Intentional release will be rapid.	High
	43	7.09	Is dispersal of the taxon density dependent?	No	Not studied but potential there.	Medium
	8. Tolerance attributes
	44	8.01	Is the taxon able to withstand being out of water for extended periods (e.g. minimum of one or more hours) at some stage of its life cycle?	No	Taxon is fully aquatic	Very high
	45	8.02	Is the taxon tolerant of a wide range of water quality conditions relevant to that taxon? [In the Justification field, indicate the relevant water quality variable(s) being considered.]	Yes	Wide dissolved oxygen tolerance 3.5 to >5 mg/l (cabi)	Very high
	46	8.03	Can the taxon be controlled or eradicated in the wild with chemical, biological, or other agents/means?	No	Management options for controlling exotic fishes once established in unconfined aquatic systems are nearly non-existent.(cabi)	Medium
	47	8.04	Is the taxon likely to tolerate or benefit from environmental/human disturbance?	Yes	See Q23 - taxon exists in wide range of habitats and is highly adaptable so potential there (cabi)	Medium
	48	8.05	Is the taxon able to tolerate salinity levels that are higher or lower than those found in its usual environment?	Yes	Taxon has wider tolerance than natural range (cabi.org)	High
	49	8.06	Are there effective natural enemies (predators) of the taxon present in the RA area?	Yes	Unknown what taxa present in ROPME but Robins (2016) reports that C. urophthalmum is preyed upon by a wide variety of aquatic and terrestrial organisms including other fishes and wading birds.	High
	C. Climate change
	9. Climate change
	50	9.01	Under the predicted future climatic conditions, are the risks of entry into the RA area posed by the taxon likely to increase, decrease or not change?	No change	Risk of entry is intetnional release which will not depend on climate.	High
	51	9.02	Under the predicted future climatic conditions, are the risks of establishment posed by the taxon likely to increase, decrease or not change?	Decrease	Current sst range from 13-35C and salinty from 36.5-70ppt (Cefas report for ROPME sea area). Predicted sst increases of up to 4.37C by 2099 and salinity increases of 1% (Cefas report for ROPME sea area). Taxon tolerances are 0-35ppt and 25-30C. Salinity too high in gulf for taxon to survive, reproduce/establish.	Very high
	52	9.03	Under the predicted future climatic conditions, are the risks of dispersal within the RA area posed by the taxon likely to increase, decrease or not change?	Decrease	Taxon unable to surve see Q51	Very high
	53	9.04	Under the predicted future climatic conditions, what is the likely magnitude of future potential impacts on biodiversity and/or ecological integrity/status?	Lower	Impacts decline as taxon less likely to surve see Q51	Very high
	54	9.05	Under the predicted future climatic conditions, what is the likely magnitude of future potential impacts on ecosystem structure and/or function?	Lower	See Q53	Very high
	55	9.06	Under the predicted future climatic conditions, what is the likely magnitude of future potential impacts on ecosystem services/socio-economic factors?	Lower	See Q53	Very high
			Statistics
			Scores
			BRA	30
			BRA Outcome	Medium
			BRA+CCA	20
			BRA+CCA Outcome	Medium
			Score partition
			A. Biogeography/Historical	11
			1. Domestication/Cultivation	4
			2. Climate, distribution and introduction risk	1
			3. Invasive elsewhere	6
			B. Biology/Ecology	19
			4. Undesirable (or persistence) traits	6
			5. Resource exploitation	2
			6. Reproduction	2
			7. Dispersal mechanisms	4
			8. Tolerance attributes	5
			C. Climate change	-10
			9. Climate change	-10
			Answered questions
			Total	55
			A. Biogeography/Historical	13
			1. Domestication/Cultivation	3
			2. Climate, distribution and introduction risk	5
			3. Invasive elsewhere	5
			B. Biology/Ecology	36
			4. Undesirable (or persistence) traits	12
			5. Resource exploitation	2
			6. Reproduction	7
			7. Dispersal mechanisms	9
			8. Tolerance attributes	6
			C. Climate change	6
			9. Climate change	6
			Sectors affected
			Commercial	8
			Environmental	-2
			Species or population nuisance traits	18
			Thresholds
			BRA	30.5
			BRA+CCA	22.5
			Confidence
			BRA+CCA	0.731818
			BRA	0.704082
			CCA	0.958333
			Date and Time
			Date and Time	2018-12-13 15:06:26

## Sheet: Assessment 6
				AS-ISK v2
			Taxon and Assessor details
			Category	Fishes and Lampreys (brackish)
			Taxon name	Oreochromis aureus
			Common name	blue tilapia
			Assessor	Stacey A. Clarke
			Risk screening context
			Reason and socio-economic benefits	Risk screening of NNS for the Arabian/Persian Gulf are requied by the ROPME. Blue tilapia is an important aquacultural species, especially in areas where freshwaters are scarce or less abundant than brackish and marine waters (Cruz-Suarez et al. 2006: pp. 15-17 In: 8th Symp. Advances Nutrit. Aquacult.)
			Risk Assessment Area	ROPME Sea Area
			Taxonomy	Kingdom Animalia; Phylum Chordata; Class Actinopterygii; Order Cichliformes; Family Cichlidae; Genus Oreochromis
			Native range	The blue tilapia is native to Northern and Western Africa, and the Middle East, from the Senegal, Niger, Benue and lower Nile Rivers in Africa to the Jordan River in the Middle East.
			Introduced range	Through introductions, the fish can be found in the United States in Texas, Alabama, Florida, and Nevada. It has also been established in Central and South America, and Southeast Asia. ROPME locations include Kuwait, Saudi, Iran, UEA, Oman.
			URL	https://en.wikipedia.org/wiki/Oreochromis_aureus
				Response	Justification (references and/or other information)	Confidence
	A. Biogeography/Historical
	1. Domestication/Cultivation
	1	1.01	Has the taxon been the subject of domestication (or cultivation) for at least 20 generations?	Yes	See Wikipedia and FishBase profiles of this well-known aquaculture species.	Very high
	2	1.02	Is the taxon harvested in the wild and likely to be sold or used in its live form?	Yes	Well known species sold at markets both in live and dead form.	Very high
	3	1.03	Does the taxon have invasive races, varieties, sub-taxa or congeners?	Yes	This is one of many closely-related tilapia species that are invasive in at least a few non-native locations where they have been introduced (https://en.wikipedia.org/wiki/Tilapia).	Very high
	2. Climate, distribution and introduction risk
	4	2.01	How similar are the climatic conditions of the Risk Assessment (RA) area and the taxon's native range?	High	The Gulf area is entirely in the BWh zone of the Koppen-Geiger climate types (Peel et al. 2007: Hydrol & Earthy Sys. Sci. Discuss. 4, 439-473), which is the most prominent zone for that species native range, i.e. Am, Aw, BWh, BWk, BSh, Csa, and the species' introduced range included additional zones: Cfa, Dfb, Dwd, Dsb.	Very high
	5	2.02	What is the quality of the climate matching data?	High	The species introduced and native ranges where established are very broad, judging from Peel et al. (2007)	Medium
	6	2.03	Is the taxon already present outside of captivity in the RA area?	Yes	This species is already known to have established populations in Kuwait (Al-Zaidan et al. 2016: The potential evideence of aquatic organisms inhabiting Al-Jahra Natural Reserve (wetlands). Report JNR2. This presence has been confirmed by Cefas scientists during fish sampling in 2017 (P. Davison and N. Edmonds, pers. comm.)	Very high
	7	2.04	How many potential vectors could the taxon use to enter in the RA area?	>1	CABI: Aquaculture, aquarium trade, pest control	Very high
	8	2.05	Is the taxon currently found in close proximity to, and likely to enter into, the RA area in the near future (e.g. unintentional and intentional introductions)?	Yes	See Justification text to Q6.	Very high
	3. Invasive elsewhere
	9	3.01	Has the taxon become naturalised (established viable populations) outside its native range?	Yes	FishBase, Wikipedia profiles, etc. USA common (US FWS.gov)	Very high
	10	3.02	In the taxon's introduced range, are there known adverse impacts to wild stocks or commercial taxa?	Yes	CABI lists many potential impacts including habitat disturbance, vegetation comsuption (nutrient issues) and direct competition. See paper by CANONICO et al, The effects of introduced tilapias on native biodiversity, Aquatic Conserv: Mar. Freshw. Ecosyst. 15: 463–483 (2005)	Very high
	11	3.03	In the taxon's introduced range, are there known adverse impacts to aquaculture?	No	The species is often brought into countries for use in aquaculture.	High
	12	3.04	In the taxon's introduced range, are there known adverse impacts to ecosystem services?	Yes	See paper by CANONICO et al, The effects of introduced tilapias on native biodiversity, Aquatic Conserv: Mar. Freshw. Ecosyst. 15: 463–483 (2005)	Very high
	13	3.05	In the taxon's introduced range, are there known adverse socio-economic impacts?	Yes	See paper by CANONICO et al, The effects of introduced tilapias on native biodiversity, Aquatic Conserv: Mar. Freshw. Ecosyst. 15: 463–483 (2005). but note that if brought in for aquaculture also positive impacts socio-econ.	Very high
	B. Biology/Ecology
	4. Undesirable (or persistence) traits
	14	4.01	Is it likely that the taxon will be poisonous or pose other risks to human health?	No	Tilapia are eaten globally with no ill effects relating to the fish themselves. CABI: Not known to carry diseases or parasites directly transmissable to humans.	Very high
	15	4.02	Is it likely that the taxon will smother one or more native taxa (that are not threatened or protected)?	Yes	See paper by CANONICO et al, The effects of introduced tilapias on native biodiversity, Aquatic Conserv: Mar. Freshw. Ecosyst. 15: 463–483 (2005): The decline in the number of endangered Moapa dace (Moapa coriacea) and Moapa White River springfish (Crenichthys baileyi moapae) have been correlated with the presence of tilapia.	High
	16	4.03	Are there any threatened or protected taxa that the non-native taxon would parasitise in the RA area?	Yes	Potential to carry parasites that affect other Chichlid species, could include Irans 2 native chichlid species of genus Iranoclichla	Medium
	17	4.04	Is the taxon adaptable in terms of climatic and other environmental conditions, thus enhancing its potential persistence if it has invaded or could invade the RA area?	Yes	Found in fresh, brackish and marine waters. tollarates wide range temperatures (16-32C) and salinity up to 41ppt. also note wide spread of habitats lived in both native and introduced range from Q 4	Very high
	18	4.05	Is the taxon likely to disrupt food-web structure/function in aquatic ecosystems if it has invaded or is likely to invade the RA area?	Yes	See paper by CANONICO et al, The effects of introduced tilapias on native biodiversity, Aquatic Conserv: Mar. Freshw. Ecosyst. 15: 463–483 (2005)	Very high
	19	4.06	Is the taxon likely to exert adverse impacts on ecosystem services in the RA area?	Yes	See paper by CANONICO et al, The effects of introduced tilapias on native biodiversity, Aquatic Conserv: Mar. Freshw. Ecosyst. 15: 463–483 (2005)	Very high
	20	4.07	Is it likely that the taxon will host, and/or act as a vector for, recognised pests and infectious agents that are endemic in the RA area?	Yes	Hosts diseases and parasites that can infect closely realted species (chichlids) and so could have effects on Iran's 2 native species of chichlid of genus Iranoclichla.	Medium
	21	4.08	Is it likely that the taxon will host, and/or act as a vector for, recognised pests and infectious agents that are absent from (novel to) the RA area?	Yes	See Q 20	Medium
	22	4.09	Is it likely that the taxon will achieve a body size that will make it more likely to be released from captivity?	No	Tilapia do not get to such a large size that they are released from aquaria	Very high
	23	4.1	Is the taxon capable of sustaining itself in a range of water velocity conditions (e.g. versatile in habitat use)?	Yes	In trials in fresh water the species has a preferred velocity range, however it can tollerate ranges of 5-55cm/s and Growth rates of O. niloticus increased with increasing the level of forced exercise from 5 to 35 cm /sec.- see Belal 2015, Effect of Water Velocity on Tilapia Oreochromis Niloticus Fingerlings Growth Parameters and Body Composition, Journal of Medical and Bioengineering Vol. 4, No.…	Very high
	24	4.11	Is it likely that the taxon's mode of existence (e.g. excretion of by-products) or behaviours (e.g. feeding) will reduce habitat quality for native taxa?	Yes	See paper by CANONICO et al, The effects of introduced tilapias on native biodiversity, Aquatic Conserv: Mar. Freshw. Ecosyst. 15: 463–483 (2005)	Very high
	25	4.12	Is the taxon likely to maintain a viable population even when present in low densities (or persisting in adverse conditions by way of a dormant form)?	Yes	CABI and CANONICO et al, The effects of introduced tilapias on native biodiversity, Aquatic Conserv: Mar. Freshw. Ecosyst. 15: 463–483 (2005) both suggest tilapia as a taxon can spread readily once escaped or intoroduced. Initial number escapees unknown in most cases. However, mouth brooders and can hold up to 2000 eggs in mouth at one time so one female once eggs fertilised could in effect sprea…	High
	5. Resource exploitation
	26	5.01	Is the taxon likely to consume threatened or protected native taxa in the RA area?	Yes	Unclear, have done in USA (US FWS.gov) and See paper by CANONICO et al, The effects of introduced tilapias on native biodiversity, Aquatic Conserv: Mar. Freshw. Ecosyst. 15: 463–483 (2005) eg Tilapias are believed to prey on, or compete with, other native fish such as the federally endangered woundfin (Plagopterus argentissimus) and Virgin River chub (Gila seminude) (USFWS, 2002). However, unclea…	Medium
	27	5.02	Is the taxon likely to sequester food resources (including nutrients) to the detriment of native taxa in the RA area?	Yes	See Q 18	Very high
	6. Reproduction
	28	6.01	Is the taxon likely to exhibit parental care and/or to reduce age-at-maturity in response to environmental conditions?	Yes	This species of tilapia are mouth brooders with females carrying up to 2000 eggs and resulting young for at least a month post hatching. (FishSite.com, Wikipedia)	Very high
	29	6.02	Is the taxon likely to produce viable gametes or propagules (in the RA area)?	Yes	already established in ROPME area (CABI)	Very high
	30	6.03	Is the taxon likely to hybridise naturally with native taxa?	No	Unlikely as no native tilapia species in area. Unclear if could breed with Iranian chiclid species.	Medium
	31	6.04	Is the taxon likely to be hermaphroditic or to display asexual reproduction?	Yes	This species of tilapia start life as gender neutral (genetic predisposition to be male or female but envrionmental triggers affect eg temperature). Also cases of hermaphrodism in this species. https://lakewaytilapia.com/Tilapia_Genetics.php	Very high
	32	6.05	Is the taxon dependent on the presence of another taxon (or specific habitat features) to complete its life cycle?	No	Although a substrate to produce a nest is preferred it is not essential as to type of substrate and in captivity minimal substrate will serve as nest site. https://lakewaytilapia.com/	High
	33	6.06	Is the taxon known (or likely) to produce a large number of propagules or offspring within a short time span (e.g. <1 year)?	Yes	Females can hold up to 2000 eggs at any one time in mouth. Once these reach a suitable size to live on their own (usually within a month or so) the female can in theory breed again.	Very high
	34	6.07	How many time units (days, months, years) does the taxon require to reach the age-at-first-reproduction? [In the Justification field, indicate the relevant time unit being used.]	2	Up to 2 years but more size related than age related (have to be about 10cm long to reproduce). http://urbanfishfarmer.com/the-blue-tilapia-oreochromis-aureus/ and Wikipedia	High
	7. Dispersal mechanisms
	35	7.01	How many potential internal vectors/pathways could the taxon use to disperse within the RA area (with suitable habitats nearby)?	>1	Aquaculture & aquarium trade escapes as increasing popularity in region, natural spread occurs in other introduced areas so likely to here as habitat suitable. CANONICO et al: Blue tilapias (O. aureus) were discovered in Muddy River, southern Nevada, in 1992 as a result of an illegal introduction. By 1996, they had dispersed throughout the river. In 1994, they were found in two basins of Lake Mea…	Very high
	36	7.02	Will any of these vectors/pathways bring the taxon in close proximity to one or more protected areas (e.g. MCZ, MPA, SSSI)?	Yes	If at sea culture increases as predicted in region potential for escapes from aquaculture to come into contact with coastal MPA's in region.	Medium
	37	7.03	Does the taxon have a means of actively attaching itself to hard substrata (e.g. ship hulls, pilings, buoys) such that it enhances the likelihood of dispersal?	No	No as a fish species with no suckering mechanism	Very high
	38	7.04	Is natural dispersal of the taxon likely to occur as eggs (for animals) or as propagules (for plants: seeds, spores) in the RA area?	No	As mouth brooder so eggs kept in mouth until hatch and dead ones often eaten by other tilapia.	Very high
	39	7.05	Is natural dispersal of the taxon likely to occur as larvae/juveniles (for animals) or as fragments/seedlings (for plants) in the RA area?	No	not directly: As mouth brooder, so could be moved by mother once hatched but not on own.	High
	40	7.06	Are older life stages of the taxon likely to migrate in the RA area for reproduction?	Yes	See CANONICO et al - Blue tilapias (O. aureus) were discovered in Muddy River, southern Nevada, in 1992 as a result of an illegal introduction. By 1996, they had dispersed throughout the river. In 1994, they were found in two basins of Lake Mead, and have since been found throughout the lake. By 2001 it was determined that they had spawned in the Virgin River (USFWS, 2002).	Very high
	41	7.07	Are propagules or eggs of the taxon likely to be dispersed in the RA area by other animals?	No	As mouth brooder so good care of eggs and any not taken in mouth eaten quickly. Tilapia eat own eggs if infertile or dead.	Very high
	42	7.08	Is dispersal of the taxon along any of the vectors/pathways mentioned in the previous seven questions (7.01–7.07; i.e. both unintentional or intentional) likely to be rapid?	Yes	This is 2 years, but suggests dispersal happening quickly: Blue tilapias (O. aureus) were discovered in Muddy River, southern Nevada, in 1992 as a result of an illegal introduction. In 1994, they were found in two basins of Lake Mead, and have since been found throughout the lake. (USFWS, 2002).	Medium
	43	7.09	Is dispersal of the taxon density dependent?	No	Mothers are mouth brooders and as long as carrying fertilised eggs a single female could transport up to 2000 young in her mouth at any one time.	Very high
	8. Tolerance attributes
	44	8.01	Is the taxon able to withstand being out of water for extended periods (e.g. minimum of one or more hours) at some stage of its life cycle?	No	A fish species that is not known for survivability out of water.	Very high
	45	8.02	Is the taxon tolerant of a wide range of water quality conditions relevant to that taxon? [In the Justification field, indicate the relevant water quality variable(s) being considered.]	Yes	See previuos Q on climate range, temperature tollerance etc. The FishSite.com: Positive aquacultural characteristics of tilapia are their tolerance to poor water quality	Very high
	46	8.03	Can the taxon be controlled or eradicated in the wild with chemical, biological, or other agents/means?	No	Methods trialled include use of natural predators, chemicals and fishing. Only sustained water temepratures of around 5C have been shown to sucessfully kill off this species effectively (US FWS.gov), but all techniques are harmful to wide range of other species. also note that: Studies indicate that the fish is more cold tolerant in waters with low salinity (5 ppt) than in freshwater (http://urba…	High
	47	8.04	Is the taxon likely to tolerate or benefit from environmental/human disturbance?	Yes	As an aquaculture species it is well suited to living in human disturbed environments.	Medium
	48	8.05	Is the taxon able to tolerate salinity levels that are higher or lower than those found in its usual environment?	Yes	See Q on climatic range and water temp/salinity tolelrances. Species lives in fresh through to salt water (CABI)	Very high
	49	8.06	Are there effective natural enemies (predators) of the taxon present in the RA area?	No	It is unclear if there are native predators in ROPME area. Most studies on predator control use for tilapia come from USA or Australia.	Low
	C. Climate change
	9. Climate change
	50	9.01	Under the predicted future climatic conditions, are the risks of entry into the RA area posed by the taxon likely to increase, decrease or not change?	Increase	As freshwater becomes more scarce species salt tollerant used increaisngly for aquauclture in ROPME region. Tilapia a preferred taxon for cultivation.	Medium
	51	9.02	Under the predicted future climatic conditions, are the risks of establishment posed by the taxon likely to increase, decrease or not change?	Decrease	Current sst range from 13-35C and salinty from 36.5-70ppt (Cefas report for ROPME sea area). Predicted sst increases of up to 4.37C by 2099 and salinity increases of 1% (Cefas report for ROPME sea area). Species sst range 16-32C and salinity up to 45ppt. Therefore potential for establishement reduces with CC as already at maximum temp tollerance.	High
	52	9.03	Under the predicted future climatic conditions, are the risks of dispersal within the RA area posed by the taxon likely to increase, decrease or not change?	Decrease	See Q 51	High
	53	9.04	Under the predicted future climatic conditions, what is the likely magnitude of future potential impacts on biodiversity and/or ecological integrity/status?	Higher	As any impact by nNS will increase effects if native species increaisng stressed by CC, but species may reduce establishment under CC.	Medium
	54	9.05	Under the predicted future climatic conditions, what is the likely magnitude of future potential impacts on ecosystem structure and/or function?	Higher	See Q 53	Medium
	55	9.06	Under the predicted future climatic conditions, what is the likely magnitude of future potential impacts on ecosystem services/socio-economic factors?	Higher	See Q 53.	Medium
			Statistics
			Scores
			BRA	48
			BRA Outcome	High
			BRA+CCA	52
			BRA+CCA Outcome	High
			Score partition
			A. Biogeography/Historical	20
			1. Domestication/Cultivation	4
			2. Climate, distribution and introduction risk	2
			3. Invasive elsewhere	14
			B. Biology/Ecology	28
			4. Undesirable (or persistence) traits	10
			5. Resource exploitation	7
			6. Reproduction	4
			7. Dispersal mechanisms	0
			8. Tolerance attributes	7
			C. Climate change	4
			9. Climate change	4
			Answered questions
			Total	55
			A. Biogeography/Historical	13
			1. Domestication/Cultivation	3
			2. Climate, distribution and introduction risk	5
			3. Invasive elsewhere	5
			B. Biology/Ecology	36
			4. Undesirable (or persistence) traits	12
			5. Resource exploitation	2
			6. Reproduction	7
			7. Dispersal mechanisms	9
			8. Tolerance attributes	6
			C. Climate change	6
			9. Climate change	6
			Sectors affected
			Commercial	17
			Environmental	17
			Species or population nuisance traits	23
			Thresholds
			BRA	30.5
			BRA+CCA	22.5
			Confidence
			BRA+CCA	0.827273
			BRA	0.857143
			CCA	0.583333
			Date and Time
			Date and Time	2018-08-22 10:25:34

## Sheet: Assessment 7
				AS-ISK v2
			Taxon and Assessor details
			Category	Fishes and Lampreys (brackish)
			Taxon name	Oreochromis mossambicus
			Common name	Mozambique tilapia
			Assessor	Stacey A. Clarke
			Risk screening context
			Reason and socio-economic benefits	Risk screening NNS for Arabian/Persian Gulf as required by ROPME. Tilapia are a taxon being increasingly used in region for aquaculture as tollerate a wide range of water salinity so suitable for fresh to marine waters especially as fresh water scarce. This species is particulalry suited to marine fish farming.
			Risk Assessment Area	ROPME Sea Area
			Taxonomy	Kingdom: Animalia Phylum: Chordata Class: Actinopterygii Order: Perciformes Family: Cichlidae Subfamily: Pseudocrenilabrinae Tribe: Tilapiini Genus: Oreochromis Species: O. mossambicus
			Native range	The Mozambique tilapia is native to coastal regions and the lower reaches of rivers in southern Africa, from the Zambezi River delta to Bushman River in the eastern Cape.
			Introduced range	In ROPME region introduced to Oman, UAE, Qatar, Kuwait, Saudi Arabia. Introduced globally throughout the Americas, Asia, Eurpoe and Oceana.
			URL	https://www.cabi.org/isc/datasheet/72085
				Response	Justification (references and/or other information)	Confidence
	A. Biogeography/Historical
	1. Domestication/Cultivation
	1	1.01	Has the taxon been the subject of domestication (or cultivation) for at least 20 generations?	Yes	As with many tilapia species Mozambique tilapia has been cultivated both within and outside of its native range for many years. (CABI, Wikipedia)	Very high
	2	1.02	Is the taxon harvested in the wild and likely to be sold or used in its live form?	Yes	Sold as part of aquaculture and so harvested in live form. In native range fished for from wild for sale on markets. (Wikipedia)	Very high
	3	1.03	Does the taxon have invasive races, varieties, sub-taxa or congeners?	Yes	Tilapia in general are invasive as a group as tollerate a wide range of envirnments. This species is already known to be established in ROPME region (CABI)	Very high
	2. Climate, distribution and introduction risk
	4	2.01	How similar are the climatic conditions of the Risk Assessment (RA) area and the taxon's native range?	High	ROPME region is BWh and BSh on Koppen-Geiger climate types. Native range has a mix of climate types including Aw, BWh, BWk, BSh, BSk, Cwa, Cwb. (Peel et al, 2007)	Very high
	5	2.02	What is the quality of the climate matching data?	High	See Peel et al, 2007, Updated world map of the Koppen-Geiger climate classification, Hydrol. Earth Syst. Sci. Discuss., 4, 439–473, www.hydrol-earth-syst-sci-discuss.net/4/439/2007/	Very high
	6	2.03	Is the taxon already present outside of captivity in the RA area?	Yes	Listed in CABI database as being suspected to be established in the wild in ROPME region. Certainly found in Saudi Arabia since 1983 (FishBase)	Very high
	7	2.04	How many potential vectors could the taxon use to enter in the RA area?	>1	It is already farmed for aquaculture in ROPME region and neighbouring states. Also popular aquarium fish (pet and zoo trade).	Very high
	8	2.05	Is the taxon currently found in close proximity to, and likely to enter into, the RA area in the near future (e.g. unintentional and intentional introductions)?	Not applicable	See Q6	Very high
	3. Invasive elsewhere
	9	3.01	Has the taxon become naturalised (established viable populations) outside its native range?	Yes	http://www.fishbase.org/Introductions/IntroductionsList.php?ID=3&GenusName=Oreochromis&SpeciesName=mossambicus&fc=349&StockCode=3 Established in vast majority of places introduced to.	Very high
	10	3.02	In the taxon's introduced range, are there known adverse impacts to wild stocks or commercial taxa?	Yes	USA: Oreochromis mossambicus pose threats to local native populations through competition for food and nesting space (Courtenay et al. 1974). This interaction may reduce the biodiversity of the native fishery due to reduction of food availability and/or by the native fish being eaten as prey (Neil 1966, Bruton and Boltt 1975). In Hawaii, striped mullet (Mugil cephalus) are threatened because of t…	Very high
	11	3.03	In the taxon's introduced range, are there known adverse impacts to aquaculture?	No	Is often introduced as aquaculture species.	Very high
	12	3.04	In the taxon's introduced range, are there known adverse impacts to ecosystem services?	No	As a species more likely to outcompete other species, so would depend on their contribution to ecosystem services.	Medium
	13	3.05	In the taxon's introduced range, are there known adverse socio-economic impacts?	Yes	Often seen as positive as cultured for food however, see https://www.mdba.gov.au/sites/default/files/pubs/Tilapia-report.pdf - in australia have caused decline of popular sport fish	High
	B. Biology/Ecology
	4. Undesirable (or persistence) traits
	14	4.01	Is it likely that the taxon will be poisonous or pose other risks to human health?	No	one of the first tilapia species to be widely farmed for food.	Very high
	15	4.02	Is it likely that the taxon will smother one or more native taxa (that are not threatened or protected)?	Yes	Competes with native species for nesting sites so reducing breeding success. (Courtenay et al. 1974).	Very high
	16	4.03	Are there any threatened or protected taxa that the non-native taxon would parasitise in the RA area?	Yes	In Hawaii has led to impacts on Procaris hawaiana (anchialine pool shrimp) via predation. https://www.cabi.org/isc/abstract/20137205108 Potential to have similar impacts on shrimp in ROPME area if preferred food source.	Medium
	17	4.04	Is the taxon adaptable in terms of climatic and other environmental conditions, thus enhancing its potential persistence if it has invaded or could invade the RA area?	Yes	Invasive globally under a wide range of climatic types (Koppen-Geiger). See CABI for full list of invasions.	Very high
	18	4.05	Is the taxon likely to disrupt food-web structure/function in aquatic ecosystems if it has invaded or is likely to invade the RA area?	Yes	See Q 10	High
	19	4.06	Is the taxon likely to exert adverse impacts on ecosystem services in the RA area?	No	See Q 12	Medium
	20	4.07	Is it likely that the taxon will host, and/or act as a vector for, recognised pests and infectious agents that are endemic in the RA area?	No	No known infectious agents or parasites for this speices.	Medium
	21	4.08	Is it likely that the taxon will host, and/or act as a vector for, recognised pests and infectious agents that are absent from (novel to) the RA area?	No	See Q 20	Medium
	22	4.09	Is it likely that the taxon will achieve a body size that will make it more likely to be released from captivity?	No	A popularly cultivated fish both for food and aquaria trade. Do not reach large sizes.	Very high
	23	4.1	Is the taxon capable of sustaining itself in a range of water velocity conditions (e.g. versatile in habitat use)?	No	Prefer slow flowing or standing water, usually absent from permanently open estuaries and open sea (FishBase)	High
	24	4.11	Is it likely that the taxon's mode of existence (e.g. excretion of by-products) or behaviours (e.g. feeding) will reduce habitat quality for native taxa?	Yes	Most impacts from competition for food, predatory nature or competition for nest sites, however, see https://www.mdba.gov.au/sites/default/files/pubs/Tilapia-report.pdf - nesting activity can casue release of nutrients and undermine riverbanks destroying native vegetation (food and habitat)	High
	25	4.12	Is the taxon likely to maintain a viable population even when present in low densities (or persisting in adverse conditions by way of a dormant form)?	Yes	mouth brooder so female capable of moving young to new areas once eggs fertilised. Females can lay between 50-1,780 eggs, based on individuals' size and environmental conditions. (Trewevas 1983) and females often shoal together when mouth brooding (FishBase)	Very high
	5. Resource exploitation
	26	5.01	Is the taxon likely to consume threatened or protected native taxa in the RA area?	Yes	See Q 16	Medium
	27	5.02	Is the taxon likely to sequester food resources (including nutrients) to the detriment of native taxa in the RA area?	Yes	Oreochromis mossambicus pose threats to local native populations through competition for food and nesting space (Courtenay et al. 1974).	Very high
	6. Reproduction
	28	6.01	Is the taxon likely to exhibit parental care and/or to reduce age-at-maturity in response to environmental conditions?	Yes	Mouth brooder, primarily female who mouth broods although male can. Reaches sexual maturity at 15 centimeter length, but stunted fish may breed at 6-7 centimeters and at an age of just over 2 months. (FishBase)	Very high
	29	6.02	Is the taxon likely to produce viable gametes or propagules (in the RA area)?	Yes	Able to breed well in saline waters, see Q 4 re climate suitability. Possibly already established in Saudi Arabia. (CABI; FishBase)	Very high
	30	6.03	Is the taxon likely to hybridise naturally with native taxa?	No	Although it will hybridise with other tilapia species no native tilapia in ROPME region. Potential (but slight) to breed with Iranian Chichlid species?	Medium
	31	6.04	Is the taxon likely to be hermaphroditic or to display asexual reproduction?	Yes	Blue tilapia (same genus) are know to be able to be hermaphroditic (LakewayTilapia.com)	High
	32	6.05	Is the taxon dependent on the presence of another taxon (or specific habitat features) to complete its life cycle?	No	Able to breed in a variety of habitat, although do excavate a nesting chamber (hollow) this only requires a soft or gravel substrate (so wide range of substrates).	High
	33	6.06	Is the taxon known (or likely) to produce a large number of propagules or offspring within a short time span (e.g. <1 year)?	Yes	Mouth brooder, females can carry up to 1700 eggs at any one time in mouth. Young remain with female for approx. 3 weeks after hatching (up to 5 days to hatch). Therefore female in theory reproduce again shortly afterwards. (FishBase)	Very high
	34	6.07	How many time units (days, months, years) does the taxon require to reach the age-at-first-reproduction? [In the Justification field, indicate the relevant time unit being used.]	2	2 months is minimum age spawning known to occur for this species under stunted conditions (FishBase)	Very high
	7. Dispersal mechanisms
	35	7.01	How many potential internal vectors/pathways could the taxon use to disperse within the RA area (with suitable habitats nearby)?	>1	Aquaculture and aquarium trade most likely internal pathways given rising popularity in region of tilpia in general being used for aquaculture and this species have a high salinity tollerance compared to other tilapia species. Potential for natural dispersal as happened with redbelly tilapia in Iran.	Very high
	36	7.02	Will any of these vectors/pathways bring the taxon in close proximity to one or more protected areas (e.g. MCZ, MPA, SSSI)?	Yes	Given tollerance of coastal saline areas including for breeding (FishBase) high potential for escapes from aquaculture in coastal zones to establish in MPAs in region (most of which are coastal).	High
	37	7.03	Does the taxon have a means of actively attaching itself to hard substrata (e.g. ship hulls, pilings, buoys) such that it enhances the likelihood of dispersal?	No	A fish species with no ability to sucker.	Very high
	38	7.04	Is natural dispersal of the taxon likely to occur as eggs (for animals) or as propagules (for plants: seeds, spores) in the RA area?	No	mouth brooder, eggs not brooded are eaten by male tilapia soon after laying.	Very high
	39	7.05	Is natural dispersal of the taxon likely to occur as larvae/juveniles (for animals) or as fragments/seedlings (for plants) in the RA area?	Yes	Via mother as mouth brooder. Costa-Pierce (2003) suggests that the mouth-brooding maternal habit of the species is important as a mechanism of dispersal and establishment for founder populations of O. mossambicus.	High
	40	7.06	Are older life stages of the taxon likely to migrate in the RA area for reproduction?	Yes	See Q 39	High
	41	7.07	Are propagules or eggs of the taxon likely to be dispersed in the RA area by other animals?	No	See Q 38	Very high
	42	7.08	Is dispersal of the taxon along any of the vectors/pathways mentioned in the previous seven questions (7.01–7.07; i.e. both unintentional or intentional) likely to be rapid?	Yes	https://www.mdba.gov.au/sites/default/files/pubs/Tilapia-report.pdf - dispersal in Australia has been rapid and large part of australia same climate as ROPME area.	Very high
	43	7.09	Is dispersal of the taxon density dependent?	No	As mouth brooder as long as famale carrying fertilised eggs in theory a single female could carry up to 1700 young to a new area.	High
	8. Tolerance attributes
	44	8.01	Is the taxon able to withstand being out of water for extended periods (e.g. minimum of one or more hours) at some stage of its life cycle?	Yes	Tilapia are highly adaptable and have been reported to aestivate (maintain a prolonged state of inactivity) in wet river sands in their native African habitat. This enables them to survive as river pools dry. https://www.mdba.gov.au/sites/default/files/pubs/Tilapia-report.pdf	Very high
	45	8.02	Is the taxon tolerant of a wide range of water quality conditions relevant to that taxon? [In the Justification field, indicate the relevant water quality variable(s) being considered.]	Yes	CABI, FishBase, https://www.mdba.gov.au/sites/default/files/pubs/Tilapia-report.pdf all suggest this species can survive a wide range of salinity, oxygen, acidity and human distrubance. CABI: Tilapia can survive low dissolved oxygen <2 mg/L) and high ammonia levels (50 mg/L) for longer periods than most other fish.	Very high
	46	8.03	Can the taxon be controlled or eradicated in the wild with chemical, biological, or other agents/means?	No	Most eradication seems to be due to species being in areas where temperatures naturally fall below 7C for prolonged periods over winter. https://www.mdba.gov.au/sites/default/files/pubs/Tilapia-report.pdf	High
	47	8.04	Is the taxon likely to tolerate or benefit from environmental/human disturbance?	Yes	https://www.mdba.gov.au/sites/default/files/pubs/Tilapia-report.pdf and http://www.fishbase.org/summary/3	Very high
	48	8.05	Is the taxon able to tolerate salinity levels that are higher or lower than those found in its usual environment?	Yes	Adapted to fresh, brackish and salt water, even breeding successfully even under hyper-saline conditions (fishbase)	Very high
	49	8.06	Are there effective natural enemies (predators) of the taxon present in the RA area?	No	Unknown	Low
	C. Climate change
	9. Climate change
	50	9.01	Under the predicted future climatic conditions, are the risks of entry into the RA area posed by the taxon likely to increase, decrease or not change?	Increase	As species is saline tollerant, likely to increase use as food species for aquaculture in region as fresh water becomes increasing scarce.	High
	51	9.02	Under the predicted future climatic conditions, are the risks of establishment posed by the taxon likely to increase, decrease or not change?	Decrease	Current sst range from 13-35C and salinty from 36.5-70ppt (Cefas report for ROPME sea area). Predicted sst increases of up to 4.37C by 2099 and salinity increases of 1% (Cefas report for ROPME sea area). CABI: Species tolerance is 8-42C and up to 120ppt (although over 33ppt reduces breeding and temp below 15C and above 35C reduces salinity tollerance). Therefore species could survive as adults bu…	Medium
	52	9.03	Under the predicted future climatic conditions, are the risks of dispersal within the RA area posed by the taxon likely to increase, decrease or not change?	Decrease	See Q51	Medium
	53	9.04	Under the predicted future climatic conditions, what is the likely magnitude of future potential impacts on biodiversity and/or ecological integrity/status?	Higher	As native species become more stressed due to climate change any NNS impacts will increase. However, will depend on likihood of establishment.	Medium
	54	9.05	Under the predicted future climatic conditions, what is the likely magnitude of future potential impacts on ecosystem structure and/or function?	Higher	See Q 53	Medium
	55	9.06	Under the predicted future climatic conditions, what is the likely magnitude of future potential impacts on ecosystem services/socio-economic factors?	Higher	See Q 53	Medium
			Statistics
			Scores
			BRA	44
			BRA Outcome	High
			BRA+CCA	48
			BRA+CCA Outcome	High
			Score partition
			A. Biogeography/Historical	16
			1. Domestication/Cultivation	4
			2. Climate, distribution and introduction risk	2
			3. Invasive elsewhere	10
			B. Biology/Ecology	28
			4. Undesirable (or persistence) traits	6
			5. Resource exploitation	7
			6. Reproduction	4
			7. Dispersal mechanisms	2
			8. Tolerance attributes	9
			C. Climate change	4
			9. Climate change	4
			Answered questions
			Total	55
			A. Biogeography/Historical	13
			1. Domestication/Cultivation	3
			2. Climate, distribution and introduction risk	5
			3. Invasive elsewhere	5
			B. Biology/Ecology	36
			4. Undesirable (or persistence) traits	12
			5. Resource exploitation	2
			6. Reproduction	7
			7. Dispersal mechanisms	9
			8. Tolerance attributes	6
			C. Climate change	6
			9. Climate change	6
			Sectors affected
			Commercial	17
			Environmental	12
			Species or population nuisance traits	24
			Thresholds
			BRA	30.5
			BRA+CCA	22.5
			Confidence
			BRA+CCA	0.822727
			BRA	0.857143
			CCA	0.541667
			Date and Time
			Date and Time	2018-08-22 10:13:52

## Sheet: Assessment 8
				AS-ISK v2
			Taxon and Assessor details
			Category	Fishes and Lampreys (brackish)
			Taxon name	Oreochromis niloticus
			Common name	Nile tilapia
			Assessor	Stacey A. Clarke
			Risk screening context
			Reason and socio-economic benefits	Risk screening for NNS for Arabian/Persian Gulf as required by ROPME. Tilapia as a group likely to increase in region for use in aquculture as popular food fish and saline tollerant. Freshwater becomes scarcer with CC.
			Risk Assessment Area	ROPME Sea Area
			Taxonomy	Domain: Eukaryota Kingdom: Metazoa Phylum: Chordata Subphylum: Vertebrata Class: Actinopterygii Order: Perciformes Family: Cichlidae Genus: Oreochromis Species: Oreochromis niloticus
			Native range	Nile River basin; the south-western Middle East; the Niger, Benue, Volta and Senegal rivers, and the lakes Chad, Tanganyika, Albert, Edward, and Kivu (Trewavas, 1983; Daget et al., 1991)
			Introduced range	It has been introduced – mostly for farming purposes – into more than 50 countries on all the continents except Antarctica (Pullin et al., 1997), and is now found in virtually every country within the tropics.
			URL	https://www.cabi.org/isc/datasheet/72086
				Response	Justification (references and/or other information)	Confidence
	A. Biogeography/Historical
	1. Domestication/Cultivation
	1	1.01	Has the taxon been the subject of domestication (or cultivation) for at least 20 generations?	Yes	As with many tilipia species the Nile tilapia has been cultivated for aquacultute both within and out of its native range for years.	Very high
	2	1.02	Is the taxon harvested in the wild and likely to be sold or used in its live form?	Yes	Used as both a food fish and in aquarium trade	Very high
	3	1.03	Does the taxon have invasive races, varieties, sub-taxa or congeners?	Yes	Where introduced tilapia of many species have become serious NNS - see CABI, Wikipedia	Very high
	2. Climate, distribution and introduction risk
	4	2.01	How similar are the climatic conditions of the Risk Assessment (RA) area and the taxon's native range?	High	Koppen-Geiger climate type for ROPME is mainly BWh with some BSh. Native range is BWh, BSh, Aw, Af and Am. Peel et al 2007, Updated world map of the Koppen-Geiger climate classification. Hydrol. Earth Syst. Sci. Discuss., 4, 439–473, 2007 www.hydrol-earth-syst-sci-discuss.net/4/439/2007/ Introduced to over 50 countires with wide climatic range.	Very high
	5	2.02	What is the quality of the climate matching data?	High	See Peel et al 2007	Very high
	6	2.03	Is the taxon already present outside of captivity in the RA area?	Yes	UAE, Kuwait, Suadi Arabia, Iran, Iraq (CABI)	Very high
	7	2.04	How many potential vectors could the taxon use to enter in the RA area?	>1	Aquaculture, aquarium trade (CABI)	Very high
	8	2.05	Is the taxon currently found in close proximity to, and likely to enter into, the RA area in the near future (e.g. unintentional and intentional introductions)?	Not applicable	See Q6	Very high
	3. Invasive elsewhere
	9	3.01	Has the taxon become naturalised (established viable populations) outside its native range?	Yes	CABI lists all countries introduced and where established. Long lsit of where naturally reproducing now.	Very high
	10	3.02	In the taxon's introduced range, are there known adverse impacts to wild stocks or commercial taxa?	Yes	GISD database, CABI database and paper by Vincente, Impact of introduced Nile tilapia (Oreochromis niloticus) on non-native aquatic ecosystems. Pak J Biol Sci. 2013 Feb 1;16(3):121-6. and in China leed to reduction in native carp species used for fishing communities main income, Gu et al, 2015, The impacts of invasive Nile tilapia (Oreochromis niloticus) on the fisheries in the main rivers of Gua…	Very high
	11	3.03	In the taxon's introduced range, are there known adverse impacts to aquaculture?	No	Introduced for use in aquaculture	Very high
	12	3.04	In the taxon's introduced range, are there known adverse impacts to ecosystem services?	Yes	Nesting behaviuor effects sediment and nutrient dispersal and feeding regime leads to nutrophication (GISD) and paper by Vincente, Impact of introduced Nile tilapia (Oreochromis niloticus) on non-native aquatic ecosystems. Pak J Biol Sci. 2013 Feb 1;16(3):121-6.	Very high
	13	3.05	In the taxon's introduced range, are there known adverse socio-economic impacts?	Yes	Generally seen as positive via aquaculture, however, in China reduced income of farmers as outcompeted local carp species. Gu et al, 2015, The impacts of invasive Nile tilapia (Oreochromis niloticus) on the fisheries in the main rivers of Guangdong Province, China, https://doi.org/10.1016/j.bse.2015.01.004	High
	B. Biology/Ecology
	4. Undesirable (or persistence) traits
	14	4.01	Is it likely that the taxon will be poisonous or pose other risks to human health?	No	A food fish that eaten globally.	High
	15	4.02	Is it likely that the taxon will smother one or more native taxa (that are not threatened or protected)?	Yes	Has been known to outcompete other tilapia species when introduced outside native range, especially Oreochromis andersonii (three spotted tilapia), Oreochromis macrochir (longfin tilapia) and Oreochromis mossambicus (Mozambique tilapia). Also via feeding habits and disease transmission affected Zizania texana (Texas wild-rice) in uSA (CABI)	High
	16	4.03	Are there any threatened or protected taxa that the non-native taxon would parasitise in the RA area?	Yes	Potential for direct competiiton for nesting sites or food. Predator potential. Unclear which species would be most affected.	Medium
	17	4.04	Is the taxon adaptable in terms of climatic and other environmental conditions, thus enhancing its potential persistence if it has invaded or could invade the RA area?	Yes	Native range across many climate types, see Q4	Very high
	18	4.05	Is the taxon likely to disrupt food-web structure/function in aquatic ecosystems if it has invaded or is likely to invade the RA area?	Yes	See Q 10-16	Very high
	19	4.06	Is the taxon likely to exert adverse impacts on ecosystem services in the RA area?	Yes	See Q 10-16, also note similar impacts by other tilpia species where introduced. (CABI)	High
	20	4.07	Is it likely that the taxon will host, and/or act as a vector for, recognised pests and infectious agents that are endemic in the RA area?	No	Little informaiton on what it can carry, but known to have brought disease to wild rice in Texas (CABI)	Low
	21	4.08	Is it likely that the taxon will host, and/or act as a vector for, recognised pests and infectious agents that are absent from (novel to) the RA area?	Yes	See Q20	Low
	22	4.09	Is it likely that the taxon will achieve a body size that will make it more likely to be released from captivity?	No	although a larger tilpapia species still unlikely to be released as popular food and aquarium fish	High
	23	4.1	Is the taxon capable of sustaining itself in a range of water velocity conditions (e.g. versatile in habitat use)?	Yes	In its native range it is found in large lakes, rivers and estuarine waters.	Medium
	24	4.11	Is it likely that the taxon's mode of existence (e.g. excretion of by-products) or behaviours (e.g. feeding) will reduce habitat quality for native taxa?	Yes	See Q 12	Very high
	25	4.12	Is the taxon likely to maintain a viable population even when present in low densities (or persisting in adverse conditions by way of a dormant form)?	Yes	As a mouth brooder in theory a single female could cause an introduction of many young, although compared to other tilapia species they carry fewer eggs at any one time, preferring larger eggs over numbers. Note CABI: The Nile tilapia is often described as 'pioneer' species, meaning it thrives in disturbed habitats, opportunistically migrating and reproducing.	High
	5. Resource exploitation
	26	5.01	Is the taxon likely to consume threatened or protected native taxa in the RA area?	No	Most impacts are related to competition, not direct consumption.	Medium
	27	5.02	Is the taxon likely to sequester food resources (including nutrients) to the detriment of native taxa in the RA area?	Yes	See CABI and . Gu et al, 2015, The impacts of invasive Nile tilapia (Oreochromis niloticus) on the fisheries in the main rivers of Guangdong Province, China, https://doi.org/10.1016/j.bse.2015.01.004	High
	6. Reproduction
	28	6.01	Is the taxon likely to exhibit parental care and/or to reduce age-at-maturity in response to environmental conditions?	Yes	A mouth brooder by nature with promarily females, but sometimes males carrying eggs and young in mouth for up to 2 weeks after hatching. Can mature by 2 months when stunted growth conditions. (Fishsite.com)	Very high
	29	6.02	Is the taxon likely to produce viable gametes or propagules (in the RA area)?	Yes	Climate type identicle to parts of native range (see Q4). However, in higher salinity (>25ppt) do not breed, so less likely to establish in marine regions of ROPME. Adults may be found however, as could breed in freshwater environments in region and migrate.	Medium
	30	6.03	Is the taxon likely to hybridise naturally with native taxa?	No	Hybrids with other tilapia known when introduced outside of native range. However, no native tilapia in ROPME region. Potential to breed with Iranian chichlid species?	Medium
	31	6.04	Is the taxon likely to be hermaphroditic or to display asexual reproduction?	Yes	See: Mapping and Validation of the Major Sex-Determining Region in Nile Tilapia (Oreochromis niloticus L.) Using RAD Sequencing, PlosOne, 2013, https://doi.org/10.1371/journal.pone.0068389	Very high
	32	6.05	Is the taxon dependent on the presence of another taxon (or specific habitat features) to complete its life cycle?	No	CABI: The Nile tilapia is often described as 'pioneer' species, meaning it thrives in disturbed habitats, opportunistically migrating and reproducing.	Very high
	33	6.06	Is the taxon known (or likely) to produce a large number of propagules or offspring within a short time span (e.g. <1 year)?	Yes	Females can brood several 100 to several 1000 young at any one time. They can become mature at as little as 2 months and spawn several times a season (CABI)	High
	34	6.07	How many time units (days, months, years) does the taxon require to reach the age-at-first-reproduction? [In the Justification field, indicate the relevant time unit being used.]	2	Under stressed conditions fish as young as 2 mnoths can reporduce, although more common after 6 months. (FishSite.com)	Very high
	7. Dispersal mechanisms
	35	7.01	How many potential internal vectors/pathways could the taxon use to disperse within the RA area (with suitable habitats nearby)?	>1	Aquaculture and aquarium trade, popular fish in both. Wikipedia, Cabi, etc.	High
	36	7.02	Will any of these vectors/pathways bring the taxon in close proximity to one or more protected areas (e.g. MCZ, MPA, SSSI)?	Yes	Escapes from any marine or estuarine farms (aquaculture) may elad to species moving to MPA in coastal zone. However, species is less salt tolelrant than other tilapia species.	Medium
	37	7.03	Does the taxon have a means of actively attaching itself to hard substrata (e.g. ship hulls, pilings, buoys) such that it enhances the likelihood of dispersal?	No	A fish with no suckering mechanism	Very high
	38	7.04	Is natural dispersal of the taxon likely to occur as eggs (for animals) or as propagules (for plants: seeds, spores) in the RA area?	No	Mouth brooder, eggs carried by female (or occasionally male fish) until hatch.	Very high
	39	7.05	Is natural dispersal of the taxon likely to occur as larvae/juveniles (for animals) or as fragments/seedlings (for plants) in the RA area?	Yes	via movement of the mother as she mouth broods the young.	High
	40	7.06	Are older life stages of the taxon likely to migrate in the RA area for reproduction?	Yes	CABI: The Nile tilapia is often described as 'pioneer' species, meaning it thrives in disturbed habitats, opportunistically migrating and reproducing.	Very high
	41	7.07	Are propagules or eggs of the taxon likely to be dispersed in the RA area by other animals?	No	See Q 38	Very high
	42	7.08	Is dispersal of the taxon along any of the vectors/pathways mentioned in the previous seven questions (7.01–7.07; i.e. both unintentional or intentional) likely to be rapid?	Yes	No known time estimates on spread of this particular species, but other tilapia have spread within 2 years along river systems in the USA (US FWS.gov)	Medium
	43	7.09	Is dispersal of the taxon density dependent?	No	As mouthbrooder, in theory a single female could disperse several 100 to several 1000 young.	High
	8. Tolerance attributes
	44	8.01	Is the taxon able to withstand being out of water for extended periods (e.g. minimum of one or more hours) at some stage of its life cycle?	No	Although able to tollerate low oxygen levels for several hours this was whilst still in water (FishSite.com)	Medium
	45	8.02	Is the taxon tolerant of a wide range of water quality conditions relevant to that taxon? [In the Justification field, indicate the relevant water quality variable(s) being considered.]	Yes	Can tollerate low levels of oxygen for several hours and high levels of ammonia for several (up to 4) days. (FishSite.com)	Very high
	46	8.03	Can the taxon be controlled or eradicated in the wild with chemical, biological, or other agents/means?	Yes	Faced with a tilapia threat, the island nation of Palau embarked on an eradication programme to remove tilapia from the country. A chemical (Rotenone) was applied directly to 5 infested sites. This effort was successful (Tilapia Eradication Project, 2004; Palau Biodiversity, undated). Also use of natural predators such as large fish species or crocdiles may help manage number, but unlikely to lea…	Medium
	47	8.04	Is the taxon likely to tolerate or benefit from environmental/human disturbance?	Yes	commonly farmed species so able to benefit from human use.	High
	48	8.05	Is the taxon able to tolerate salinity levels that are higher or lower than those found in its usual environment?	Yes	It can live in fresh or brackish water but struggles to breed at salinities higher than 25ppt.	High
	49	8.06	Are there effective natural enemies (predators) of the taxon present in the RA area?	Yes	Large fish species and coastal birds such as herons predate this species of tilapia. There is likely to be something in the ROPME region that would eat it.	Medium
	C. Climate change
	9. Climate change
	50	9.01	Under the predicted future climatic conditions, are the risks of entry into the RA area posed by the taxon likely to increase, decrease or not change?	Increase	Potential to increase as highly valued aquaculture species, however, lower salinity tollerance compared to other tilapia sepcies may reduce preference as fresh water becomes more scarce.	Medium
	51	9.02	Under the predicted future climatic conditions, are the risks of establishment posed by the taxon likely to increase, decrease or not change?	Decrease	Current sst range from 13-35C and salinty from 36.5-70ppt (Cefas report for ROPME sea area). Predicted sst increases of up to 4.37C by 2099 and salinity increases of 1% (Cefas report for ROPME sea area). Nile tilapia prefer temperatures of 31-36C but can tollerate 12-42C. Salinity tollerances lower (up to 25ppt). As a anturally brackish water species this is less likely to survive in the ROPME ar…	High
	52	9.03	Under the predicted future climatic conditions, are the risks of dispersal within the RA area posed by the taxon likely to increase, decrease or not change?	Decrease	See Q51	High
	53	9.04	Under the predicted future climatic conditions, what is the likely magnitude of future potential impacts on biodiversity and/or ecological integrity/status?	No change	Although ecosystems under increasing stress from CC in region (Cefas report for ROPME) this species is also unlikely to benefit from CC.	Medium
	54	9.05	Under the predicted future climatic conditions, what is the likely magnitude of future potential impacts on ecosystem structure and/or function?	No change	See Q53	Medium
	55	9.06	Under the predicted future climatic conditions, what is the likely magnitude of future potential impacts on ecosystem services/socio-economic factors?	No change	See Q53	Medium
			Statistics
			Scores
			BRA	40
			BRA Outcome	High
			BRA+CCA	38
			BRA+CCA Outcome	High
			Score partition
			A. Biogeography/Historical	20
			1. Domestication/Cultivation	4
			2. Climate, distribution and introduction risk	2
			3. Invasive elsewhere	14
			B. Biology/Ecology	20
			4. Undesirable (or persistence) traits	9
			5. Resource exploitation	2
			6. Reproduction	4
			7. Dispersal mechanisms	2
			8. Tolerance attributes	3
			C. Climate change	-2
			9. Climate change	-2
			Answered questions
			Total	55
			A. Biogeography/Historical	13
			1. Domestication/Cultivation	3
			2. Climate, distribution and introduction risk	5
			3. Invasive elsewhere	5
			B. Biology/Ecology	36
			4. Undesirable (or persistence) traits	12
			5. Resource exploitation	2
			6. Reproduction	7
			7. Dispersal mechanisms	9
			8. Tolerance attributes	6
			C. Climate change	6
			9. Climate change	6
			Sectors affected
			Commercial	15
			Environmental	8
			Species or population nuisance traits	20
			Thresholds
			BRA	30.5
			BRA+CCA	22.5
			Confidence
			BRA+CCA	0.777273
			BRA	0.80102
			CCA	0.583333
			Date and Time
			Date and Time	2018-08-22 13:21:03

## Sheet: Assessment 9
				AS-ISK v2
			Taxon and Assessor details
			Category	Fishes and Lampreys (brackish)
			Taxon name	Oreochromis spilurus
			Common name	sabaki tilapia
			Assessor	Stacey A. Clarke
			Risk screening context
			Reason and socio-economic benefits	Risk screening of NNS as required under ROPME. This particular species is already a good canditate for marine aquaculture as freshwater scarcity drives aquaculture in region offshore.
			Risk Assessment Area	ROPME Sea Area
			Taxonomy	Kingdom: Animalia Phylum: Chordata Class: Actinopterygii Order: Cichliformes Family: Cichlidae Tribe: Tilapiini Genus: Oreochromis
			Native range	Coastal rivers in Kenya, Ethiopia and Tanzania. Specifically Coastal rivers of Kenya from the Mwena River to the lower Athi below Lugard's Falls; also near its mouth, including Lake Chem Chem; Lower and middle Tana River, Northern Uaso Nyiro, Juba system and Webi Shebeli; Nguruman; and Ethiopia. Probably also in Lake Momello, south of the Kenya-Tanzania border.
			Introduced range	Other parts of Africa including freshwater lakes in kenya; /congo, Egypt, Mozambique, Zaire, Cameroon, Uganda, Madagascar. Also introduced to Malta, Cote d'Ivoire, Benin and Phillippines. In ROPME region Saudi Arabia, Kuwait and UAE.
			URL	https://www.fishbase.de/summary/1416
				Response	Justification (references and/or other information)	Confidence
	A. Biogeography/Historical
	1. Domestication/Cultivation
	1	1.01	Has the taxon been the subject of domestication (or cultivation) for at least 20 generations?	Yes	Although not cultured as long as other tilpia species this species has been the subject of trials for cultivation in the marine since at least the 1990s. (Jonassen et al 1997, Seawater acclimatization of tilapia O. spilurus fry and fingerlings, Aqua. Res. 28(3) 205-214	High
	2	1.02	Is the taxon harvested in the wild and likely to be sold or used in its live form?	Yes	In Kenya where introduced to freshwater lakes (Lake Naivasha) is partof wild harvest fishery for food. (Cabi)	Very high
	3	1.03	Does the taxon have invasive races, varieties, sub-taxa or congeners?	Yes	In Kenya where introduced to freshwater lakes (Lake Naivasha) all introduced species including this one now make up 100% of fisheries fauna (Cabi).	Very high
	2. Climate, distribution and introduction risk
	4	2.01	How similar are the climatic conditions of the Risk Assessment (RA) area and the taxon's native range?	High	ROPME region is BWh and BSh on Koppen-Geiger climate type. Native range is BWh, BSh, Aw. Introduced range is in addition: Am, Af, Cfa, Cwa, Cwb	Very high
	5	2.02	What is the quality of the climate matching data?	High	Used Peel et al 2007, Updated world map of the Koppen-Geiger climate classification, Hydrol. Earth Syst. Sci. Discuss., 4, 439–473, 2007 www.hydrol-earth-syst-sci-discuss.net/4/439/2007/	Very high
	6	2.03	Is the taxon already present outside of captivity in the RA area?	Yes	Fishbase informaiton suggests established in Kuwait and Saudi Arabia and potentially established in UAE. First recorded in Saudi in 1982.	Very high
	7	2.04	How many potential vectors could the taxon use to enter in the RA area?	One	Prime candidate for use in aquaculture in marine.	High
	8	2.05	Is the taxon currently found in close proximity to, and likely to enter into, the RA area in the near future (e.g. unintentional and intentional introductions)?	Not applicable	See Q6	Very high
	3. Invasive elsewhere
	9	3.01	Has the taxon become naturalised (established viable populations) outside its native range?	Yes	Within Africa where introduced has become naturalised, also established in ROPME region already (FishBase; Cabi; Sherly & Sambhu 2016, Acclimatization and tollerance of Sabaki tilapia, Journal Aqu. Bio. & Fish. 4, 134-136)	Very high
	10	3.02	In the taxon's introduced range, are there known adverse impacts to wild stocks or commercial taxa?	Yes	Cabi: In Kenya where introduced to freshwater lakes (Lake Naivasha) all introduced species including this one now make up 100% of fisheries fauna	Very high
	11	3.03	In the taxon's introduced range, are there known adverse impacts to aquaculture?	No	Where introduced often as an aquaculture species.	High
	12	3.04	In the taxon's introduced range, are there known adverse impacts to ecosystem services?	Yes	As a tilapia species likely to have impacts on ES via nest building (sediment disturbance) and feeding habits (eat large quantities of plankton).	Medium
	13	3.05	In the taxon's introduced range, are there known adverse socio-economic impacts?	No	Wher eintroduced often for use in aquaculture and even where outcompetes native fish then used as fishery species (Cabi)	Medium
	B. Biology/Ecology
	4. Undesirable (or persistence) traits
	14	4.01	Is it likely that the taxon will be poisonous or pose other risks to human health?	No	Eaten by humans both as cultivated and wild stock.	Very high
	15	4.02	Is it likely that the taxon will smother one or more native taxa (that are not threatened or protected)?	Yes	Cabi: In Kenya where introduced to freshwater lakes (Lake Naivasha) all introduced species including this one now make up 100% of fisheries fauna	Very high
	16	4.03	Are there any threatened or protected taxa that the non-native taxon would parasitise in the RA area?	No	Generally feeds on plankton, detritus and plants. would depend on if feeds on threatend planktonic organisms or plant species.	Medium
	17	4.04	Is the taxon adaptable in terms of climatic and other environmental conditions, thus enhancing its potential persistence if it has invaded or could invade the RA area?	Yes	See Q4 and also noted in numerous papers to be highly adaptable - Cruz et al 1990, Production of African tilapia O. spilurus in seawater, Aquaculture 84 (1) 41-48; Jonassen et al 1997, Seawater acclimation of tilapia O. spilurus fry and fingerlings, Aqua. Res. 28(3) 205-214; Sayad 2006, Tilapia culture in salt water)	Very high
	18	4.05	Is the taxon likely to disrupt food-web structure/function in aquatic ecosystems if it has invaded or is likely to invade the RA area?	Yes	Potential to as eat mainly plankton, plants and detritus but can eat mysid shrimp and gastropods (FishBase)	Low
	19	4.06	Is the taxon likely to exert adverse impacts on ecosystem services in the RA area?	Yes	See Q12	Medium
	20	4.07	Is it likely that the taxon will host, and/or act as a vector for, recognised pests and infectious agents that are endemic in the RA area?	No	No known diseases or parasites carried that affect other species, however, other tilapia do carry so cant be ruled out.	Low
	21	4.08	Is it likely that the taxon will host, and/or act as a vector for, recognised pests and infectious agents that are absent from (novel to) the RA area?	No	See Q20	Low
	22	4.09	Is it likely that the taxon will achieve a body size that will make it more likely to be released from captivity?	No	One of slower growing tilapia species that mature at samller size. Unlikely to get too big for captivity. (FishBase.org)	Very high
	23	4.1	Is the taxon capable of sustaining itself in a range of water velocity conditions (e.g. versatile in habitat use)?	Yes	Is known to inhabit lakes, rivers, estuaries and coastal marine habitats. Flow rates of 200-350l/min tollerated well at sea (Cruz et al, 1990, Production of African tilapia O. spilurus in seawater, Aquaculture 84 (1) 41-48)	Very high
	24	4.11	Is it likely that the taxon's mode of existence (e.g. excretion of by-products) or behaviours (e.g. feeding) will reduce habitat quality for native taxa?	Yes	See Q12	Medium
	25	4.12	Is the taxon likely to maintain a viable population even when present in low densities (or persisting in adverse conditions by way of a dormant form)?	Yes	Fishbase.org: Species has been shown to spawn at a variety of densities. More fish = spawning at smaller size due to competition so can spawn at smaller size when stressed (e.g. high salinity spawn at smaller size than optimal salinity - Sayad 2006, Tilpia culture in seawater).	Very high
	5. Resource exploitation
	26	5.01	Is the taxon likely to consume threatened or protected native taxa in the RA area?	No	Generally feeds on plankton, detritus and plants. would depend on if feeds on threatend planktonic organisms or plant species.	Medium
	27	5.02	Is the taxon likely to sequester food resources (including nutrients) to the detriment of native taxa in the RA area?	Yes	Generally feeds on plankton, detritus and plants so potential to outcompete other species for food.	Medium
	6. Reproduction
	28	6.01	Is the taxon likely to exhibit parental care and/or to reduce age-at-maturity in response to environmental conditions?	Yes	See Q25 and also is a mouth brooder (female) by nature.	Very high
	29	6.02	Is the taxon likely to produce viable gametes or propagules (in the RA area)?	Yes	Climate type matches introduced and some of native region well (see Q4) also evidence of survival and estblishment in introduced range in Egypt (outside but same cliamte as ROPME), Kuwait and Saudi Arabia (In ROPME) (FishBase; Sherly & Sambhu, 2016, Acclimatization and tollerance of Sabaki tilapia, Journal Aqu. Bio. & Fish. 4, 134-136)	Very high
	30	6.03	Is the taxon likely to hybridise naturally with native taxa?	Yes	As with all tilapia species hybridization is possible and Iranian chichlid species of genus Iranoclicha naturally present in region.	Low
	31	6.04	Is the taxon likely to be hermaphroditic or to display asexual reproduction?	Yes	Other species within the Oreochromis genus do display hermaphrodism (https://lakewaytilapia.com/Tilapia_Genetics.php)	Medium
	32	6.05	Is the taxon dependent on the presence of another taxon (or specific habitat features) to complete its life cycle?	No	Very adapatable to different environments across range (native and introduced) see Q4	Very high
	33	6.06	Is the taxon known (or likely) to produce a large number of propagules or offspring within a short time span (e.g. <1 year)?	Yes	No information on the number of eggs produced but mouth brooded by female and can breed from 4 months old. Males can impregnante many females in short space of time.	High
	34	6.07	How many time units (days, months, years) does the taxon require to reach the age-at-first-reproduction? [In the Justification field, indicate the relevant time unit being used.]	4	Earliest recorded breeding 4 months (Cnaani & Hulata, chapter 4 of Genome mapping and genomics in fish and other aquactic animals)	Very high
	7. Dispersal mechanisms
	35	7.01	How many potential internal vectors/pathways could the taxon use to disperse within the RA area (with suitable habitats nearby)?	>1	As an aquaculture species moved from country to country, as contaminant of other aquaculture species	High
	36	7.02	Will any of these vectors/pathways bring the taxon in close proximity to one or more protected areas (e.g. MCZ, MPA, SSSI)?	Yes	As aquaculture likely to be marine for this species due to salt tollerance escapes from faciltiieis could bring in contact with coastal MPA's in region.	High
	37	7.03	Does the taxon have a means of actively attaching itself to hard substrata (e.g. ship hulls, pilings, buoys) such that it enhances the likelihood of dispersal?	No	A fish species with no suckering mechanism	Very high
	38	7.04	Is natural dispersal of the taxon likely to occur as eggs (for animals) or as propagules (for plants: seeds, spores) in the RA area?	No	As a mouth brooder eggs are kept within mouth until hatch or are eaten by other tilapia or other fish shortly after laying in nest.	Very high
	39	7.05	Is natural dispersal of the taxon likely to occur as larvae/juveniles (for animals) or as fragments/seedlings (for plants) in the RA area?	Yes	Fry and fingerlings of this species have been shown to be salt tollerant (Jonassen et al, 1997, Seawater acclimatisation of tilapia O. spilurus fry and fingerlings, Aqua. Res. 28(3) 205-214 but unclear if actually soread as juveniles in region.	High
	40	7.06	Are older life stages of the taxon likely to migrate in the RA area for reproduction?	Yes	Populations known tio have established in region from escpaes so suggests adults moving and reporducing (Fishbase)	High
	41	7.07	Are propagules or eggs of the taxon likely to be dispersed in the RA area by other animals?	No	See Q38	Very high
	42	7.08	Is dispersal of the taxon along any of the vectors/pathways mentioned in the previous seven questions (7.01–7.07; i.e. both unintentional or intentional) likely to be rapid?	Yes	Unclear how long taken for species to spread. Other tilapia species are known to spread rapidly potentially doubling populaiton size every 1-4 years.	Medium
	43	7.09	Is dispersal of the taxon density dependent?	No	See Q 25	High
	8. Tolerance attributes
	44	8.01	Is the taxon able to withstand being out of water for extended periods (e.g. minimum of one or more hours) at some stage of its life cycle?	No	Although being able to withstand a variety of environmental conditions is not known for avestating in times of lown wtaer or other such survival mechanisms. (Sayed, 2006, tilapia culture in saltwater)	High
	45	8.02	Is the taxon tolerant of a wide range of water quality conditions relevant to that taxon? [In the Justification field, indicate the relevant water quality variable(s) being considered.]	Yes	Sayed, 2006, tilapia culture in saltwater shows tolelrant to wide range conditions - temp, salinity, flow and contaminants	Very high
	46	8.03	Can the taxon be controlled or eradicated in the wild with chemical, biological, or other agents/means?	No	No known instances of control undertaken.	Medium
	47	8.04	Is the taxon likely to tolerate or benefit from environmental/human disturbance?	Yes	Copes well in culture systems, other tilapia species beenfit from disturbed ecosystems.	High
	48	8.05	Is the taxon able to tolerate salinity levels that are higher or lower than those found in its usual environment?	Yes	In tirals has tollerated salinities above normal seawater (30ppt) up to 41ppt (Cabi), 36.6ppt (Jonassen et al, 1997) and potnetially over 100ppt (Sayed, 2006). Found in fresh through to salt water. Breeds well at normnal salt water concentrations.	Very high
	49	8.06	Are there effective natural enemies (predators) of the taxon present in the RA area?	Yes	Likely to be preyed upon by other tilapia species (introduced and native) and other larger fish/waterbirds.	Medium
	C. Climate change
	9. Climate change
	50	9.01	Under the predicted future climatic conditions, are the risks of entry into the RA area posed by the taxon likely to increase, decrease or not change?	Increase	Is seen as a top candidate for marine aquaculture in region (Sherly & Sambhu, 2016, Aclimatisation and tollerance of Sabaki tilapia, Aqu. Bio. and Fish. 4, 134-136)	Very high
	51	9.02	Under the predicted future climatic conditions, are the risks of establishment posed by the taxon likely to increase, decrease or not change?	Increase	Current sst range from 13-35C and salinty from 36.5-70ppt (Cefas report for ROPME sea area). Predicted sst increases of up to 4.37C by 2099 and salinity increases of 1% (Cefas report for ROPME sea area). Already being trailled with promising results (over 90% survival) in Kuwait in marine cage culture - CC will help in Kuwait as currently winter lows in sst can cause mortality of farmed stock. (C…	Very high
	52	9.03	Under the predicted future climatic conditions, are the risks of dispersal within the RA area posed by the taxon likely to increase, decrease or not change?	Increase	See Q50 and 51	Very high
	53	9.04	Under the predicted future climatic conditions, what is the likely magnitude of future potential impacts on biodiversity and/or ecological integrity/status?	Higher	Likely to do well with CC in ROPME region. Impacts currently unclear but if do better than native species likely to outcompete as other tilapia do.	Medium
	54	9.05	Under the predicted future climatic conditions, what is the likely magnitude of future potential impacts on ecosystem structure and/or function?	Higher	See Q53	Medium
	55	9.06	Under the predicted future climatic conditions, what is the likely magnitude of future potential impacts on ecosystem services/socio-economic factors?	Higher	See Q53	Medium
			Statistics
			Scores
			BRA	36
			BRA Outcome	High
			BRA+CCA	48
			BRA+CCA Outcome	High
			Score partition
			A. Biogeography/Historical	15
			1. Domestication/Cultivation	4
			2. Climate, distribution and introduction risk	1
			3. Invasive elsewhere	10
			B. Biology/Ecology	21
			4. Undesirable (or persistence) traits	7
			5. Resource exploitation	2
			6. Reproduction	5
			7. Dispersal mechanisms	2
			8. Tolerance attributes	5
			C. Climate change	12
			9. Climate change	12
			Answered questions
			Total	55
			A. Biogeography/Historical	13
			1. Domestication/Cultivation	3
			2. Climate, distribution and introduction risk	5
			3. Invasive elsewhere	5
			B. Biology/Ecology	36
			4. Undesirable (or persistence) traits	12
			5. Resource exploitation	2
			6. Reproduction	7
			7. Dispersal mechanisms	9
			8. Tolerance attributes	6
			C. Climate change	6
			9. Climate change	6
			Sectors affected
			Commercial	12
			Environmental	12
			Species or population nuisance traits	28
			Thresholds
			BRA	30.5
			BRA+CCA	22.5
			Confidence
			BRA+CCA	0.768182
			BRA	0.770408
			CCA	0.75
			Date and Time
			Date and Time	2018-08-30 11:22:00

## Sheet: Assessment 10
				AS-ISK v2
			Taxon and Assessor details
			Category	Fishes and Lampreys (brackish)
			Taxon name	Poecilia latipinna
			Common name	sailfin molly
			Assessor	Gordon H. Copp
			Risk screening context
			Reason and socio-economic benefits	Risk screening of species to identify those potentially invasive in the RA. The species is an aquarium fish, which is its main (if not only) socio-economic benefit.
			Risk Assessment Area	ROPME Sea Area
			Taxonomy	Animalia, Chordata, Actinopterygii, Cyprinodontiformes, Poeciliidae, Poecilia
			Native range	North Carolina to Texas and the Yucatán Peninsula of Mexico.
			Introduced range	Western U.S., including Hawaii, Saudi Arabia, New Zealand, Kenya, Guam, Colombia, Bahamas, Philippines, Canada, and Australia. P. latipinna is reported as “probably established” in Oman, Indonesia, and Singapore
			URL
				Response	Justification (references and/or other information)	Confidence
	A. Biogeography/Historical
	1. Domestication/Cultivation
	1	1.01	Has the taxon been the subject of domestication (or cultivation) for at least 20 generations?	Yes	This species has been reared extensively in aquaria such that there are few wild-origin fish in the aquarium trade, as stated on pet fish sites (e.g. www.seriouslyfish.com/species/poecilia-latipinna/)	High
	2	1.02	Is the taxon harvested in the wild and likely to be sold or used in its live form?	Yes	It is a common aquarium fish (www.seriouslyfish.com/species/poecilia-latipinna/).	Very high
	3	1.03	Does the taxon have invasive races, varieties, sub-taxa or congeners?	Yes	E.g. P. reticulata (Sievers, C., et al. 2012: Reasons for the invasive success of a guppy (Poecilia reticulata) population in Trinidad. PloS one, 7(5): e38404).	Very high
	2. Climate, distribution and introduction risk
	4	2.01	How similar are the climatic conditions of the Risk Assessment (RA) area and the taxon's native range?	High	Koppen-Geiger types (Peel et al. 2007: Hydrol. Earth Syst. Sci. Discuss., 4, 439–473): Native range = Af, Aw, BSh; Introduced range = Af, Aw, BSh, Csb; RA area = BSh, BWh; RA area vs. other locations overlap = BSh. Also, a climate modelling study has demonstrated at least part of the RA area to match with the native range (Koutsikos, N., et al. 2018. Global distribution and climatic match of a hi…	High
	5	2.02	What is the quality of the climate matching data?	High	Based on a comparison of Koppen-Geiger types (Peel et al. Hydrol. Earth Syst. Sci. Discuss., 4, 439–473) in the native range and RA area, plus the modelling study of Koutsikos et al. (2018. Knowledge & Management of Aquatic Ecosystems (419), p.23).	High
	6	2.03	Is the taxon already present outside of captivity in the RA area?	Yes	Several papers list the species, including Saudi Arabia, Southern Iraq, in waters that discharge into the RA area, e.g. Al-Faisal, A.J.M. et al. 2014. Exotic freshwater fishes in the Southern Iraq. Marsh bulletin, 9(1),.65-78; Al-Akel, A.S., Al-Misned, F., Al-Kahem-Al-Balawi, H.F., et al. 2010. Reproductive biology of sailfin molly, Poecilia latipinna (Lesueur, 1821) in wadi Haneefah stream, Riya…	Very high
	7	2.04	How many potential vectors could the taxon use to enter in the RA area?	One	Aquarium release to the wild is the only obvious choice, though this is not specifically stated in Al-Faisal, et al. 2014: Marsh Bulletin, 9(1), 65-78), which simply lists it in the article's abstract as an 'exotic fish introduced in the neighbouring countries may find their way to inland water of Iraq'.	Medium
	8	2.05	Is the taxon currently found in close proximity to, and likely to enter into, the RA area in the near future (e.g. unintentional and intentional introductions)?	Not applicable	Q6 response was 'yes'.	Very high
	3. Invasive elsewhere
	9	3.01	Has the taxon become naturalised (established viable populations) outside its native range?	Yes	This is indicated on various web sites (e.g. https://en.wikipedia.org/wiki/Sailfin_molly)	High
	10	3.02	In the taxon's introduced range, are there known adverse impacts to wild stocks or commercial taxa?	Yes	There are indications of adverse impacts on native fauna (www.cabi.org/isc/datasheet/68203)(www.fws.gov/fisheries/.../highrisk/ERSS-Poecilia-latipinna-final-April2018.pdf)	Medium
	11	3.03	In the taxon's introduced range, are there known adverse impacts to aquaculture?	No	Nothing found on this, but not surprising as the species is reared in aquaria rather than in large aquacultural facilities, so any impacts on other species are likely not be recorded or even encountered, as the species is most likely bred and reared in single-species aquaria.	Medium
	12	3.04	In the taxon's introduced range, are there known adverse impacts to ecosystem services?	No	No evidence of this found, with impacts on small, cryptic fishes seemingly the most evinced of reported impacts (https://nas.er.usgs.gov/queries/FactSheet.aspx?speciesID=858).	Low
	13	3.05	In the taxon's introduced range, are there known adverse socio-economic impacts?	No	Se response to Q12	Low
	B. Biology/Ecology
	4. Undesirable (or persistence) traits
	14	4.01	Is it likely that the taxon will be poisonous or pose other risks to human health?	No	No evidence of this, but seems unlikely.	Low
	15	4.02	Is it likely that the taxon will smother one or more native taxa (that are not threatened or protected)?	Yes	There are about six species of Cyprinodontiformes native to the Gulf (Coad 1989: Ital. J. Zool., 65. SuppL 101-108), of generally similar size, appearance and habitat to P. latipinna that could be affected by the species.	Low
	16	4.03	Are there any threatened or protected taxa that the non-native taxon would parasitise in the RA area?	Yes	There are about six species of Cyprinodontiformes native to the Gulf (Coad 1989: Ital. J. Zool., 65. SuppL 101-108), most of which appear to be endemic and have not been evaluated by the IUCN in terms of their status. P. latipinna could threaten one or more of them, though note that some are listed as being purely freshwater species. Of these endemics, a study of A. persicus (Arabian pupfish) poi…	Low
	17	4.04	Is the taxon adaptable in terms of climatic and other environmental conditions, thus enhancing its potential persistence if it has invaded or could invade the RA area?	Yes	The species shows a broader range of climate types in its introduced range than indicated by its native distribution (see Q4), and it has a high salinity tolerance range (Nordlie, F.G. et al. 1992. Comparisons of salinity tolerances and osmotic regulatory capabilities in populations of sailfin molly (Poecilia latipinna) from brackish and fresh waters. Copeia 1992, 741-746).	High
	18	4.05	Is the taxon likely to disrupt food-web structure/function in aquatic ecosystems if it has invaded or is likely to invade the RA area?	Yes	The species is almost exclusively a herbivore, and small-bodied, so an impact on food-web structure and function seems unlikely, though no information was found on this. However, a study has demonstrated foodweb interactions among pupfishes (including P. latipinna) that suggest foodweb disruption in fish assemblages containing native, endemic pupfishes in the RA area.	Low
	19	4.06	Is the taxon likely to exert adverse impacts on ecosystem services in the RA area?	No	This does not seem likely given that the species involved are small-bodied and not of commercial interest, except perhaps as aquarium fishes, but given their endemic and highly-localised distributions, the latter seems unlikely.	Low
	20	4.07	Is it likely that the taxon will host, and/or act as a vector for, recognised pests and infectious agents that are endemic in the RA area?	Yes	This appears to be possible (Mirzaei, M., 2015. Prevalence and histopathologic study of Lernaea cyprinacea in two species of ornamental fish (Poecilia latipinna and Xiphophorus helleri) in Kerman, south-east Iran. Türkiye Parazitolojii Dergisi, 39(3), 222).	Low
	21	4.08	Is it likely that the taxon will host, and/or act as a vector for, recognised pests and infectious agents that are absent from (novel to) the RA area?	No	This may be possible, but the disease mentioned in response to Q20 is apparently widespread in the area (Khamees, N.R. et al. 2015. Checklists of crustaceans of freshwater and marine fishes of Basrah Province, Iraq. Mesopotamian Journal of Marine Science, 30(1), 1-32).	Low
	22	4.09	Is it likely that the taxon will achieve a body size that will make it more likely to be released from captivity?	No	It is a small-bodied fish, so release from aquaria is most likely to be motivated by aquarium emptying than by the species' size.	Medium
	23	4.1	Is the taxon capable of sustaining itself in a range of water velocity conditions (e.g. versatile in habitat use)?	No	Pupfishes are generally limited to slow-moving or lentic waters, and this is particulary true for P. latipinna (USGS_2018_Sailfin Molly (Poecilia latipinna) Ecological Risk Screening Summary).	High
	24	4.11	Is it likely that the taxon's mode of existence (e.g. excretion of by-products) or behaviours (e.g. feeding) will reduce habitat quality for native taxa?	No	No evidence of this found.	Low
	25	4.12	Is the taxon likely to maintain a viable population even when present in low densities (or persisting in adverse conditions by way of a dormant form)?	Yes	No evidence was found to answer this question, but as a highly specialised reproducer (internal fertilisation & incubation), a low-density population seem plausible.	Low
	5. Resource exploitation
	26	5.01	Is the taxon likely to consume threatened or protected native taxa in the RA area?	Yes	Unless there are protected herbaceous species, then no, as P. latipinna is a herbaceous feeder (Alkahem, Hmoud Fares, A. A. Al-Ghanim, and Zubair Ahmad. 2007. Studies on feeding ecology of sailfin molly (Poecilia latipinna) dwelling in Wadi Haneefah stream, Riyadh." Pakistan Journal of Biological Sciences 10 (2): 335-341).	High
	27	5.02	Is the taxon likely to sequester food resources (including nutrients) to the detriment of native taxa in the RA area?	No	No evidence of this found.	Low
	6. Reproduction
	28	6.01	Is the taxon likely to exhibit parental care and/or to reduce age-at-maturity in response to environmental conditions?	Yes	Species incubates eggs internally, and age at maturity varies according to conditions (Trexler & Travis 1990: Phenotypic Plasticity Sailfin Molly - Field Experiments. Evolution, 44(1), 143-156).	Very high
	29	6.02	Is the taxon likely to produce viable gametes or propagules (in the RA area)?	Yes	Species is already established in the RA area (Alkahem, et al. 2007. Studies on feeding ecology of sailfin molly (Poecilia latipinna) dwelling in Wadi Haneefah stream, Riyadh." Pakistan Journal of Biological Sciences 10 (2): 335-341).	Very high
	30	6.03	Is the taxon likely to hybridise naturally with native taxa?	Yes	Evidence of Poecilia hybridisatioin appears to be abundant in the literature, including of P. latipinna (Turner, B.J., Brett, B.L.H. and Miller, R.R., 1980. Interspecific hybridization and the evolutionary origin of a gynogenetic fish, Poecilia formosa. Evolution, 34(5), 917-922).	Low
	31	6.04	Is the taxon likely to be hermaphroditic or to display asexual reproduction?	No	There is evidence of environmentally-induced masculisation, but not hermaphrodism in P. latiipinna (Bortone, S.A. and Davis, W.P., 1994. Fish intersexuality as indicator of environmental stress. Bioscience, 44(3), 165-172).	Medium
	32	6.05	Is the taxon dependent on the presence of another taxon (or specific habitat features) to complete its life cycle?	No	The available evidence suggests that this is not the case.	Medium
	33	6.06	Is the taxon known (or likely) to produce a large number of propagules or offspring within a short time span (e.g. <1 year)?	Yes	Species is able to become mature within 6 to 8 weeks (Trexler & Travis 1990, cited previously)	Very high
	34	6.07	How many time units (days, months, years) does the taxon require to reach the age-at-first-reproduction? [In the Justification field, indicate the relevant time unit being used.]	1	Less than one year, i.e. within 6 to 8 weeks (Trexler & Travis 1990, cited previously).	Very high
	7. Dispersal mechanisms
	35	7.01	How many potential internal vectors/pathways could the taxon use to disperse within the RA area (with suitable habitats nearby)?	>1	Natural dispersal and release from aquaria (Alkahem, H.F., Al-Ghanim, A.A. and Ahmad, Z., 2007. Studies on feeding ecology of sailfin molly (Poecilia latipinna) dwelling in Wadi Haneefah stream, Riyadh. Pakistan Journal of Biological Sciences, 10(2), 335-341).	Medium
	36	7.02	Will any of these vectors/pathways bring the taxon in close proximity to one or more protected areas (e.g. MCZ, MPA, SSSI)?	Yes	Both pathways are likely to result in P. latipinna entering one of the several protected areas in the Gulf(s): Van Lavieren, H., Klaus, R. 2012. An effective regional Marine Protected Area network for the ROPME Sea Area: Unrealistic vision or realistic possibility?. Mar. Pollut. Bull.,	Medium
	37	7.03	Does the taxon have a means of actively attaching itself to hard substrata (e.g. ship hulls, pilings, buoys) such that it enhances the likelihood of dispersal?	No	A free-swimming fish species without specialised pectoral fins for suction adhesion to substrata.	High
	38	7.04	Is natural dispersal of the taxon likely to occur as eggs (for animals) or as propagules (for plants: seeds, spores) in the RA area?	No	Incubation of eggs is internal (Farr, J. A. & J. Travis. 1986. Fertility advertisement by female sailfin mollies, Poecilia latipinna (Pisces: Poeciliidae). Copeia 1986: 467-72).	Very high
	39	7.05	Is natural dispersal of the taxon likely to occur as larvae/juveniles (for animals) or as fragments/seedlings (for plants) in the RA area?	Yes	This appears to be possible in the case of flood- or spate-induced displacement (Pen, L. J., and I. C. Potter. 1991. Reproduction, growth and diet of Gambusia holbrooki (Girard) in a temperate Australian river. Aquatic Conservation: Marine & Freshwater Ecosystems 1: 159-172).	Low
	40	7.06	Are older life stages of the taxon likely to migrate in the RA area for reproduction?	No	Poeciliid species are primarily sedentary, with P. latipinna listed as non-migratory in its FishBase profile (www.fishbase.de/summary/Poecilia-latipinna.html).	Low
	41	7.07	Are propagules or eggs of the taxon likely to be dispersed in the RA area by other animals?	No	Fertilisation and incubation is internal (see previous responses for references).	Very high
	42	7.08	Is dispersal of the taxon along any of the vectors/pathways mentioned in the previous seven questions (7.01–7.07; i.e. both unintentional or intentional) likely to be rapid?	Yes	Rapid dispersal is possible during floods or spates ((Pen & Potter. 1991. Aquatic Conservation: Marine & Freshwater Ecosystems 1: 159-172).	Low
	43	7.09	Is dispersal of the taxon density dependent?	Yes	Male aggressiveness has been found to increase with increasing density during the reproductive period (Baird, R.C. 1974. Aspects of social behavior in Poecilia latipinna (Lesueur). Revista de Biología Tropical, 21(2), 399-416).	Medium
	8. Tolerance attributes
	44	8.01	Is the taxon able to withstand being out of water for extended periods (e.g. minimum of one or more hours) at some stage of its life cycle?	No	No evidence found to suggest this tolerance.	Low
	45	8.02	Is the taxon tolerant of a wide range of water quality conditions relevant to that taxon? [In the Justification field, indicate the relevant water quality variable(s) being considered.]	Yes	Species has broad salinity tolerance (Nordlie, F.G., et al. 1992. Comparisons of salinity tolerances and osmotic regulatory capabilities in populations of sailfin molly (Poecilia latipinna) from brackish and fresh waters. Copeia 1992: 741-746). And for temperature, Fischer and Schlupp (2009: Differences in thermal tolerance in coexisting sexual and asexual mollies (Poecilia, Poeciliidae, Teleoste…	High
	46	8.03	Can the taxon be controlled or eradicated in the wild with chemical, biological, or other agents/means?	Yes	This species is listed amongst the other fishes collected during a rotenone eradication of another non-native fish species (Hill, J.E. and Cichra, C.E., 2005. Eradication of a reproducing population of convict cichlids, Cichlasoma nigrofasciatum (Cichlidae), in north-central Florida. Florida Scientist, 68(2): 65-74). Rotenone was also effective in an earlier study (Ley et al. 1999. Fishes in Mang…	High
	47	8.04	Is the taxon likely to tolerate or benefit from environmental/human disturbance?	Yes	This appears to be the case (www.cabi.org/isc/datasheet/68203), except for turbity (Heubel, K.U. and Schlupp, I., 2006. Turbidity affects association behaviour in male Poecilia latipinna. Journal of Fish Biology, 68(2), pp.555-568.).	Medium
	48	8.05	Is the taxon able to tolerate salinity levels that are higher or lower than those found in its usual environment?	Yes	Species has broad salinity tolerance (Nordlie, F.G., et al. 1992. Comparisons of salinity tolerances and osmotic regulatory capabilities in populations of sailfin molly (Poecilia latipinna) from brackish and fresh waters. Copeia 1992: 741-746).	Very high
	49	8.06	Are there effective natural enemies (predators) of the taxon present in the RA area?	Yes	Piscivorous birds	Low
	C. Climate change
	9. Climate change
	50	9.01	Under the predicted future climatic conditions, are the risks of entry into the RA area posed by the taxon likely to increase, decrease or not change?	Decrease	Climate change predictions for the Gulf region indicate a reduced suitability to humans, which suggests a decrease in human population size and thus reduced likelihood of aquarium releases.	Low
	51	9.02	Under the predicted future climatic conditions, are the risks of establishment posed by the taxon likely to increase, decrease or not change?	No change	Water temperatures are predicted to remain within the species' tolerances, so no change envisaged.	Medium
	52	9.03	Under the predicted future climatic conditions, are the risks of dispersal within the RA area posed by the taxon likely to increase, decrease or not change?	No change	Water temperatures are predicted to remain within the species' tolerances, so no change envisaged.	Low
	53	9.04	Under the predicted future climatic conditions, what is the likely magnitude of future potential impacts on biodiversity and/or ecological integrity/status?	Higher	Water temperatures are predicted to remain within the species' tolerances, so the species would persist and potentially exert greater impacts on native endemic fauna.	Low
	54	9.05	Under the predicted future climatic conditions, what is the likely magnitude of future potential impacts on ecosystem structure and/or function?	Higher	Water temperatures are predicted to remain within the species' tolerances, so the species would persist and potentially exert greater magnitude of impacts.	Low
	55	9.06	Under the predicted future climatic conditions, what is the likely magnitude of future potential impacts on ecosystem services/socio-economic factors?	No change	Water temperatures are predicted to remain within the species' tolerances, so the species would persist but given that the species has little economic importance as wild populations, no change is anticipated.	Low
			Statistics
			Scores
			BRA	31
			BRA Outcome	High
			BRA+CCA	33
			BRA+CCA Outcome	High
			Score partition
			A. Biogeography/Historical	11
			1. Domestication/Cultivation	4
			2. Climate, distribution and introduction risk	1
			3. Invasive elsewhere	6
			B. Biology/Ecology	20
			4. Undesirable (or persistence) traits	6
			5. Resource exploitation	5
			6. Reproduction	5
			7. Dispersal mechanisms	1
			8. Tolerance attributes	3
			C. Climate change	2
			9. Climate change	2
			Answered questions
			Total	55
			A. Biogeography/Historical	13
			1. Domestication/Cultivation	3
			2. Climate, distribution and introduction risk	5
			3. Invasive elsewhere	5
			B. Biology/Ecology	36
			4. Undesirable (or persistence) traits	12
			5. Resource exploitation	2
			6. Reproduction	7
			7. Dispersal mechanisms	9
			8. Tolerance attributes	6
			C. Climate change	6
			9. Climate change	6
			Sectors affected
			Commercial	10
			Environmental	11
			Species or population nuisance traits	16
			Thresholds
			BRA	30.5
			BRA+CCA	22.5
			Confidence
			BRA+CCA	0.540909
			BRA	0.571429
			CCA	0.291667
			Date and Time
			Date and Time	2018-10-03 08:00:18

[truncated: 126 more sheets: Assessment 11, Assessment 12, Assessment 13, Assessment 14, Assessment 15, Assessment 16, Assessment 17, Assessment 18, Assessment 19, Assessment 20, Assessment 21, Assessment 22, Assessment 23, Assessment 24, Assessment 25, Assessment 26, Assessment 27, Assessment 28, Assessment 29, Assessment 30 …]
